# Supplementary material for: 2-Chloro-N-(4-meth­oxy­phen­yl)benzamide
Source: Acta Crystallogr Sect E Struct Rep Online. 2010 Oct 30;66(Pt 11):o2963–4. doi: 10.1107/S1600536810043035 (PMC3009019; doi:10.1107/S1600536810043035)
Supplement: Supplementary file 2 [file e-66-o2963-Isup2.hkl]

# 
# h,k,l, Fc-squared, Fo-squared, sigma(Fo-squared) and status flag 
# 
data_I
_shelx_title ' G34 in P2(1)/n' 
_shelx_refln_list_code          4 
_shelx_F_calc_maximum      164.07 
_exptl_crystal_F_000       544.00 
_reflns_d_resolution_high  0.6662 
 
loop_ 
 _symmetry_equiv_pos_as_xyz 
 'x, y, z' 
 '-x+1/2, y+1/2, -z+1/2' 
 '-x, -y, -z' 
 'x-1/2, -y-1/2, z-1/2' 
 
_cell_length_a    13.1819 
_cell_length_b     5.0823 
_cell_length_c    18.4477 
_cell_angle_alpha  90.000 
_cell_angle_beta   99.563 
_cell_angle_gamma  90.000 
 
_shelx_F_squared_multiplier     1.000 
 
loop_ 
 _refln_index_h 
 _refln_index_k 
 _refln_index_l 
 _refln_F_squared_calc 
 _refln_F_squared_meas 
 _refln_F_squared_sigma 
 _refln_observed_status 
   4   0   0     2651.01     2685.45     30.34 o 
   6   0   0     3268.17     3338.78     50.23 o 
   8   0   0      284.42      323.77      9.92 o 
  10   0   0      150.08      142.20      6.52 o 
  12   0   0      217.63      139.80      7.31 o 
  14   0   0        6.01       -1.07      4.35 o 
  16   0   0      324.20      306.70     27.97 o 
   1   1   0     2446.08     2402.95     31.34 o 
   2   1   0      881.88      908.65     14.33 o 
   3   1   0      187.64      205.80      3.03 o 
   4   1   0       11.51        6.42      0.96 o 
   5   1   0      130.15      154.57      6.56 o 
   6   1   0        0.37       12.11      1.44 o 
   7   1   0      490.02      521.00      8.91 o 
   8   1   0       52.95       37.67      3.96 o 
   9   1   0      654.41      621.05     14.47 o 
  10   1   0      793.57      805.46     17.94 o 
  11   1   0      119.56       81.14      5.67 o 
  12   1   0      729.47      687.23     16.87 o 
  13   1   0      115.38       91.66      6.62 o 
  14   1   0       95.06      101.65      7.42 o 
  15   1   0       25.91       15.73      5.78 o 
  16   1   0      470.77      505.61     31.39 o 
  17   1   0       28.16       40.09      8.26 o 
  18   1   0      244.92      236.17     17.83 o 
  19   1   0        0.38       -7.33      8.55 o 
   0   2   0      873.68      979.27     19.26 o 
   1   2   0      806.70      802.25     11.30 o 
   2   2   0       21.87        7.28      1.29 o 
   3   2   0     1175.83     1195.16     20.39 o 
   4   2   0      262.03      238.44      5.70 o 
   5   2   0     1057.30     1123.51     18.94 o 
   6   2   0      755.47      756.98     12.94 o 
   7   2   0      186.46      188.42      5.30 o 
   8   2   0      150.54      136.21      6.50 o 
   9   2   0     2060.34     2019.07     33.44 o 
  10   2   0     1851.70     1822.79     35.67 o 
  11   2   0       53.24       52.25      5.69 o 
  12   2   0        1.06        1.79      3.97 o 
  13   2   0        0.65        2.31      4.38 o 
  14   2   0       45.52       46.42      7.18 o 
  15   2   0        0.01        8.50      5.79 o 
  16   2   0      220.30      242.47     19.07 o 
  17   2   0      391.88      416.38     17.18 o 
  18   2   0      128.46      160.17     19.33 o 
   1   3   0      422.51      432.25      9.41 o 
   2   3   0       14.97       18.34      2.26 o 
   3   3   0     1900.27     2093.64     34.11 o 
   4   3   0       12.57        9.15      4.05 o 
   5   3   0       43.30       42.81      4.93 o 
   6   3   0      241.83      211.84      7.65 o 
   7   3   0      426.90      423.80     10.66 o 
   8   3   0     2607.93     2551.97     38.99 o 
   9   3   0       88.67       89.38      6.21 o 
  10   3   0       99.26       98.03     10.31 o 
  11   3   0       55.34       61.34     11.69 o 
  12   3   0       68.34       72.81     15.36 o 
  13   3   0        8.58       -1.71      5.79 o 
  14   3   0      211.83      231.14     12.11 o 
  15   3   0       57.07       48.73     10.32 o 
  16   3   0       44.26       38.83      7.69 o 
  17   3   0        4.03       -5.72      5.72 o 
   0   4   0      142.57      114.66      8.41 o 
   1   4   0       75.30       77.55      5.31 o 
   2   4   0      225.79      203.61      5.81 o 
   3   4   0      323.69      340.95      9.44 o 
   4   4   0      237.11      237.51      8.24 o 
   5   4   0      343.52      327.07      9.54 o 
   6   4   0      286.91      276.51      9.50 o 
   7   4   0      165.75      195.44     10.48 o 
   8   4   0      468.51      400.12     15.17 o 
   9   4   0      693.56      653.99     26.73 o 
  10   4   0       25.45       26.41      9.73 o 
  11   4   0        4.29        2.24      5.53 o 
  12   4   0        1.55        4.85     12.20 o 
  13   4   0      176.11      163.55     11.60 o 
  14   4   0        0.04        2.79      6.14 o 
  15   4   0       99.99       97.57     18.37 o 
  16   4   0      101.73       91.83     18.43 o 
   1   5   0      115.76      130.05      6.64 o 
   2   5   0      220.83      235.05     10.26 o 
   3   5   0       37.67       27.61      6.23 o 
   4   5   0      412.96      435.91     14.35 o 
   5   5   0      123.30      126.90      9.17 o 
   6   5   0      153.63      152.84      9.94 o 
   7   5   0      468.19      429.42     18.41 o 
   8   5   0      432.57      416.94     17.25 o 
   9   5   0      351.16      343.95     37.45 o 
  10   5   0      208.94      202.07     14.04 o 
  11   5   0       67.40       83.20     17.35 o 
  12   5   0        2.73        4.00      6.44 o 
  13   5   0       40.32       50.32      8.62 o 
  14   5   0       89.10      108.05     28.75 o 
   0   6   0      137.98      153.25     11.94 o 
   1   6   0       18.86        8.71      5.59 o 
   2   6   0        3.51       -0.62      5.54 o 
   3   6   0      174.36      203.37     11.75 o 
   4   6   0      144.95      141.56     12.09 o 
   5   6   0       54.14       47.39     11.23 o 
   6   6   0        6.67       17.73      8.03 o 
   7   6   0        5.28       -0.50      8.28 o 
   8   6   0        2.45       -2.37      7.16 o 
   9   6   0        2.78       -6.56      9.24 o 
  10   6   0        0.66       -6.78      6.78 o 
   1   7   0       19.55       21.67      8.23 o 
   2   7   0       68.31       75.13     11.26 o 
   3   7   0      164.65      174.38     12.51 o 
   4   7   0       78.42       72.38     10.43 o 
   5   7   0       35.38       38.27      9.02 o 
   6   7   0       34.14       53.23     14.90 o 
   7   7   0      173.86      142.95     45.57 o 
 -19   0   1      442.78      522.31     63.57 o 
 -17   0   1       48.02       29.98      9.12 o 
 -15   0   1        0.30        2.07      5.13 o 
 -13   0   1      827.10      727.20     26.12 o 
 -11   0   1      898.54      827.56     19.66 o 
  -9   0   1        9.51       18.21      5.09 o 
  -7   0   1      245.32      274.96      8.40 o 
  -5   0   1       46.57       42.58      1.72 o 
  -3   0   1     4346.56     4347.06     64.78 o 
   3   0   1      713.17      675.84      9.17 o 
   5   0   1     4434.53     4368.43     45.94 o 
   7   0   1       92.50       59.70      4.89 o 
   9   0   1       73.42       77.51      4.71 o 
  11   0   1       29.68       44.21      4.70 o 
  13   0   1       91.00       83.59      6.71 o 
  15   0   1       75.61       96.70     15.44 o 
 -19   1   1      117.39      154.98     16.94 o 
 -18   1   1        0.27       14.39      9.10 o 
 -17   1   1        0.87        1.76      6.12 o 
 -16   1   1       80.29       89.97      8.78 o 
 -15   1   1      113.10      113.55      8.45 o 
 -14   1   1       57.22       42.79     10.66 o 
 -13   1   1        4.84        4.30      4.06 o 
 -12   1   1        0.03        0.30      5.14 o 
 -11   1   1      915.98      903.75     29.99 o 
 -10   1   1        0.56       -0.23      3.93 o 
  -9   1   1      470.10      430.35     14.43 o 
  -8   1   1       54.16       52.78      3.80 o 
  -7   1   1     2710.60     2807.20     38.27 o 
  -6   1   1      275.38      274.03      6.43 o 
  -5   1   1      969.15      946.72     12.37 o 
  -4   1   1        9.39        9.35      2.00 o 
  -3   1   1     1488.02     1385.67     15.02 o 
  -2   1   1       34.04       36.31      1.93 o 
  -1   1   1      336.39      372.98      4.79 o 
   0   1   1      213.92      221.25      4.46 o 
   1   1   1        6.62        8.80      1.87 o 
   2   1   1       37.25       27.56      1.69 o 
   3   1   1      624.89      641.39      6.75 o 
   4   1   1       17.08       14.87      1.01 o 
   5   1   1       29.40       43.08      1.86 o 
   6   1   1      524.05      542.75      7.89 o 
   7   1   1      961.92      931.02     15.61 o 
   8   1   1        4.30        5.15      4.79 o 
   9   1   1      362.35      394.79     10.37 o 
  10   1   1      415.90      385.27     15.21 o 
  11   1   1      125.71      111.38      6.24 o 
  12   1   1      169.58      168.82      7.87 o 
  13   1   1      298.44      322.55     11.97 o 
  14   1   1        0.60        4.39      7.39 o 
  15   1   1       82.10       74.93     11.61 o 
  16   1   1       61.89       94.85      9.28 o 
  17   1   1      128.21      159.65     11.75 o 
  18   1   1       95.81      155.61     23.19 o 
  19   1   1       43.50       62.41     13.42 o 
 -18   2   1       25.15       21.00      8.86 o 
 -17   2   1      279.07      299.14     14.76 o 
 -16   2   1       68.50       73.36      8.51 o 
 -15   2   1      221.39      260.90     12.39 o 
 -14   2   1        0.46        1.65      8.37 o 
 -13   2   1      109.55       87.96     10.78 o 
 -12   2   1      273.46      246.83     10.42 o 
 -11   2   1      502.19      447.35     16.08 o 
 -10   2   1     1260.76     1238.98     27.70 o 
  -9   2   1      297.50      302.56      9.30 o 
  -8   2   1        0.97       -1.28      2.51 o 
  -7   2   1       37.01       39.69      2.32 o 
  -6   2   1        6.43        6.89      1.37 o 
  -5   2   1       92.07      118.17      4.65 o 
  -4   2   1      423.10      424.82     10.35 o 
  -3   2   1     1934.19     1935.32     28.79 o 
  -2   2   1      686.65      716.06     10.75 o 
  -1   2   1     1157.64     1084.68     13.35 o 
   0   2   1      516.90      534.21      8.37 o 
   1   2   1     1835.39     1819.07     22.19 o 
   2   2   1        2.63        7.86      1.39 o 
   3   2   1     1855.19     1820.64     26.72 o 
   4   2   1       83.02       86.25      4.09 o 
   5   2   1     3120.37     3042.88     43.47 o 
   6   2   1      329.07      332.11      6.48 o 
   7   2   1        2.71        0.16      3.90 o 
   8   2   1      202.73      197.53      7.27 o 
   9   2   1     1959.07     1877.76     35.93 o 
  10   2   1      179.45      149.85      7.55 o 
  11   2   1      123.66      109.53      6.95 o 
  12   2   1      103.98      100.39     11.71 o 
  13   2   1        2.48        1.61      5.90 o 
  14   2   1        0.00       -1.56      5.07 o 
  15   2   1        1.61        3.25      8.53 o 
  16   2   1       96.51      133.35     10.26 o 
  17   2   1        1.24        6.93     14.43 o 
  18   2   1       74.96      115.85     11.95 o 
 -17   3   1        0.81       -1.23      5.79 o 
 -16   3   1      462.80      498.82     24.66 o 
 -15   3   1        0.63        2.97      5.39 o 
 -14   3   1       27.17       32.38      6.91 o 
 -13   3   1      119.81      131.14      9.50 o 
 -12   3   1        1.77        0.62      4.90 o 
 -11   3   1      112.31      103.37      7.96 o 
 -10   3   1     1276.43     1208.09     28.77 o 
  -9   3   1        3.80        4.69      7.77 o 
  -8   3   1       34.99       33.34     12.26 o 
  -7   3   1      867.13      819.69     15.39 o 
  -6   3   1      196.31      180.26      6.19 o 
  -5   3   1      123.12      102.42      4.96 o 
  -4   3   1        0.13       -1.19      3.87 o 
  -3   3   1      728.55      743.10     14.06 o 
  -2   3   1       41.67       40.16      3.52 o 
  -1   3   1      844.33      792.39     13.06 o 
   0   3   1        3.39       -0.53      2.74 o 
   1   3   1      236.34      267.86      7.96 o 
   2   3   1       42.75       45.66      3.11 o 
   3   3   1       68.90       79.58      3.35 o 
   4   3   1       32.43       33.41      3.99 o 
   5   3   1      154.16      142.75      5.61 o 
   6   3   1      891.98      862.60     15.88 o 
   7   3   1      440.19      397.49      9.83 o 
   8   3   1      355.51      335.28     12.05 o 
   9   3   1      623.49      606.43     13.09 o 
  10   3   1        4.39        5.09      5.37 o 
  11   3   1       21.65       22.98      5.25 o 
  12   3   1      226.93      221.57     14.43 o 
  13   3   1      278.11      303.06     16.80 o 
  14   3   1        3.76        4.34      6.15 o 
  15   3   1      105.97      133.05     27.54 o 
  16   3   1      122.09      122.10     21.41 o 
  17   3   1       14.22        6.09      6.34 o 
 -16   4   1       57.27       80.12      9.95 o 
 -15   4   1        9.80        7.63     10.99 o 
 -14   4   1      178.65      220.16     23.10 o 
 -13   4   1       30.24       26.31      9.05 o 
 -12   4   1        0.70       -0.56      6.13 o 
 -11   4   1        0.08        2.56      5.61 o 
 -10   4   1       47.18       45.52     10.53 o 
  -9   4   1        9.36        8.73      6.44 o 
  -8   4   1        8.92       10.72      5.11 o 
  -7   4   1      664.70      605.91     16.88 o 
  -6   4   1        0.04       -2.33      6.61 o 
  -5   4   1        2.78        3.70      4.98 o 
  -4   4   1      158.22      134.60      6.81 o 
  -3   4   1      491.62      484.32     13.63 o 
  -2   4   1        4.50        1.94      4.52 o 
  -1   4   1      720.74      690.69     15.17 o 
   0   4   1     2499.87     2396.57     34.71 o 
   1   4   1       20.01       17.45      3.45 o 
   2   4   1       91.53       87.12      3.98 o 
   3   4   1     1003.46      955.48     15.64 o 
   4   4   1       93.80       91.71      7.07 o 
   5   4   1       89.50       99.20      5.93 o 
   6   4   1     1180.38     1065.60     21.47 o 
   7   4   1       48.95       39.26      7.46 o 
   8   4   1       58.48       68.98      7.48 o 
   9   4   1        2.23        5.28      5.25 o 
  10   4   1       29.31       20.88     10.71 o 
  11   4   1        8.36       15.05      6.36 o 
  12   4   1       25.53       18.30      6.91 o 
  13   4   1        0.28       -2.60      6.00 o 
  14   4   1       29.64       21.21      8.83 o 
  15   4   1       40.57       31.68      8.18 o 
  16   4   1       75.47       44.15     10.16 o 
 -14   5   1        5.37        2.16     10.23 o 
 -13   5   1       31.97       35.93     18.05 o 
 -12   5   1       83.56       65.16     12.83 o 
 -11   5   1        0.77        4.23     32.28 o 
 -10   5   1       97.20       96.35     10.18 o 
  -9   5   1       91.05       75.56      9.21 o 
  -8   5   1       20.51       15.02      7.08 o 
  -7   5   1       19.59       24.30      6.73 o 
  -6   5   1      109.19       94.94      9.78 o 
  -5   5   1       71.24       66.86      8.70 o 
  -4   5   1      699.12      687.67     15.04 o 
  -3   5   1      851.61      840.00     16.96 o 
  -2   5   1      466.26      464.37     12.16 o 
  -1   5   1        4.34        3.03      5.92 o 
   0   5   1      486.62      467.81     12.10 o 
   1   5   1        1.55        3.46      3.92 o 
   2   5   1      211.78      223.18      8.81 o 
   3   5   1       15.29       16.22      5.72 o 
   4   5   1       83.01       82.20      6.89 o 
   5   5   1       77.94       76.67      8.16 o 
   6   5   1       13.81        2.14      5.91 o 
   7   5   1       47.97       56.07      8.52 o 
   8   5   1      112.92      124.55     17.22 o 
   9   5   1      376.73      390.39     29.53 o 
  10   5   1       79.71       83.39     10.13 o 
  11   5   1       99.38       84.39     14.78 o 
  12   5   1      367.05      394.18     37.87 o 
  13   5   1      142.64      110.65     16.51 o 
  14   5   1        0.04       -4.93      7.70 o 
 -11   6   1        0.17       31.53     34.78 o 
 -10   6   1       96.97       92.18     11.50 o 
  -9   6   1        0.32        3.89      7.26 o 
  -8   6   1        0.82       -3.55      6.91 o 
  -7   6   1        0.23       -3.62     11.95 o 
  -6   6   1        6.35       15.91     11.91 o 
  -5   6   1       25.03       23.21     12.97 o 
  -4   6   1       10.00        4.52      7.94 o 
  -3   6   1       14.29        8.12      7.78 o 
  -2   6   1      215.10      228.69      9.89 o 
  -1   6   1      427.61      433.32     16.87 o 
   0   6   1      559.66      602.38     17.18 o 
   1   6   1       87.42      103.68      8.55 o 
   2   6   1      170.96      191.73      9.91 o 
   3   6   1       31.48       23.88      7.59 o 
   4   6   1      160.99      165.80     12.51 o 
   5   6   1        1.39        2.24      8.06 o 
   6   6   1      179.75      164.89     12.46 o 
   7   6   1      202.82      190.51     12.84 o 
   8   6   1       82.19       78.08     10.11 o 
   9   6   1        3.02        9.89      7.48 o 
  10   6   1       51.02       65.72     19.25 o 
  11   6   1       21.55      -30.88     30.88 o 
  -7   7   1       10.90       -8.22     39.33 o 
  -6   7   1      129.47      137.05     37.24 o 
  -5   7   1       91.10       94.72     12.18 o 
  -4   7   1       36.92       26.61      8.73 o 
  -3   7   1       29.52       23.72     15.72 o 
  -2   7   1       50.95       47.14     10.09 o 
  -1   7   1       39.57       33.80      8.85 o 
   0   7   1       11.80        3.45     13.00 o 
   1   7   1        0.00       -7.58      7.58 o 
   2   7   1       65.06       76.90      9.98 o 
   3   7   1      191.32      265.74     18.79 o 
   4   7   1       11.58        3.16      7.91 o 
   5   7   1        1.00       -9.36      9.36 o 
   6   7   1       21.94       16.89      9.69 o 
   7   7   1        0.80       22.81     62.66 o 
 -18   0   2       92.73       82.55     21.95 o 
 -16   0   2       53.82       34.51     12.36 o 
 -14   0   2      128.61      138.67     17.32 o 
 -12   0   2       10.37       22.54      4.58 o 
 -10   0   2       37.83       34.28      5.99 o 
  -8   0   2      236.28      277.43      9.55 o 
  -6   0   2     8349.86     8998.76    131.12 o 
  -4   0   2     4063.90     4231.93     57.33 o 
  -2   0   2        5.31        6.58      1.89 o 
   2   0   2      626.61      630.87      9.35 o 
   4   0   2      829.96      829.85      9.51 o 
   6   0   2    17954.86    18638.95    259.84 o 
   8   0   2     1139.69     1106.27     20.00 o 
  10   0   2      170.60      167.88      7.20 o 
  12   0   2      173.23      109.84     13.62 o 
  14   0   2        3.35        3.19      6.13 o 
  16   0   2       14.91        3.79      9.38 o 
 -19   1   2      277.46      325.22     35.14 o 
 -18   1   2      191.48      221.23     20.16 o 
 -17   1   2       54.27       86.13     16.62 o 
 -16   1   2        0.07        2.85      9.45 o 
 -15   1   2       49.76       68.71      7.30 o 
 -14   1   2        2.86        0.59      5.70 o 
 -13   1   2       15.48       15.94      5.48 o 
 -12   1   2       55.83       32.28      4.65 o 
 -11   1   2      181.22      172.04     10.19 o 
 -10   1   2     3049.46     2902.08     41.46 o 
  -9   1   2      337.70      314.24      9.85 o 
  -8   1   2      523.99      459.53      8.84 o 
  -7   1   2      614.96      652.65     10.58 o 
  -6   1   2     1561.82     1585.35     21.66 o 
  -5   1   2     1737.28     1753.57     22.41 o 
  -4   1   2     6026.35     5955.49     66.30 o 
  -3   1   2     3098.84     3147.96     35.30 o 
  -2   1   2        6.51        3.61      1.73 o 
  -1   1   2     4819.28     4819.27     46.57 o 
   0   1   2     9421.28     9047.91    210.48 o 
   1   1   2     4363.41     4280.77     82.98 o 
   2   1   2     1241.63     1171.77     11.76 o 
   3   1   2        0.14        0.80      0.94 o 
   4   1   2      100.27      104.56      2.40 o 
   5   1   2      123.13      114.94      2.64 o 
   6   1   2     1099.18     1184.41     14.49 o 
   7   1   2      149.13      127.71      6.63 o 
   8   1   2      440.16      443.98      9.81 o 
   9   1   2      292.13      305.67      9.44 o 
  10   1   2        0.10        2.01      5.60 o 
  11   1   2       41.13       34.33      4.33 o 
  12   1   2     2088.87     1905.20     39.34 o 
  13   1   2        1.34        3.58      4.20 o 
  14   1   2      134.43      137.45     12.78 o 
  15   1   2        8.35        9.02      5.78 o 
  16   1   2       65.38       96.96     23.59 o 
  17   1   2       27.82       29.26      9.10 o 
  18   1   2      914.30     1024.14     44.27 o 
  19   1   2       16.38       43.17     12.29 o 
 -18   2   2      377.69      448.54     37.49 o 
 -17   2   2       25.07       17.17      7.37 o 
 -16   2   2        1.09        4.84      9.55 o 
 -15   2   2      137.47      147.91     11.72 o 
 -14   2   2      360.33      348.16     22.65 o 
 -13   2   2       50.76       56.43      6.38 o 
 -12   2   2      467.29      409.26     30.09 o 
 -11   2   2     1498.81     1402.39     28.65 o 
 -10   2   2      645.64      606.03     15.54 o 
  -9   2   2      354.64      356.85     10.04 o 
  -8   2   2      200.69      210.24      7.59 o 
  -7   2   2       58.71       75.18      4.04 o 
  -6   2   2      178.59      209.52      5.45 o 
  -5   2   2       92.78       78.95      6.05 o 
  -4   2   2      957.95     1062.97     19.26 o 
  -3   2   2     1538.14     1625.16     24.81 o 
  -2   2   2        0.21        1.23      0.98 o 
  -1   2   2      628.42      674.09      9.32 o 
   0   2   2       48.37       35.94      2.26 o 
   1   2   2        2.75        4.01      2.01 o 
   2   2   2     4462.21     4444.50     51.90 o 
   3   2   2      947.93     1126.54     17.12 o 
   4   2   2     1626.11     1643.96     20.62 o 
   5   2   2      344.95      346.21     11.73 o 
   6   2   2      801.04      867.18     13.68 o 
   7   2   2       11.74        7.03      2.55 o 
   8   2   2       10.44       11.11      2.86 o 
   9   2   2      140.73      153.17     15.66 o 
  10   2   2      214.24      235.37      9.12 o 
  11   2   2      473.43      445.31     13.38 o 
  12   2   2      269.60      272.14     16.32 o 
  13   2   2       39.03       33.15      7.39 o 
  14   2   2       24.10       23.66      7.46 o 
  15   2   2      149.13      191.57     14.34 o 
  16   2   2       25.86       22.78      7.10 o 
  17   2   2      173.12      202.10     15.82 o 
  18   2   2        1.23        5.05      7.02 o 
 -18   3   2        7.94        4.10     12.66 o 
 -17   3   2       25.69       20.46      6.65 o 
 -16   3   2       62.70       55.67      8.77 o 
 -15   3   2       26.60       11.05      5.83 o 
 -14   3   2      103.78       99.36     10.92 o 
 -13   3   2       49.05       46.41      7.02 o 
 -12   3   2      207.65      209.97     10.84 o 
 -11   3   2       18.69       20.88      7.47 o 
 -10   3   2      717.11      696.57     34.84 o 
  -9   3   2      877.95      874.40     27.84 o 
  -8   3   2      186.11      169.52      7.74 o 
  -7   3   2        1.97        1.11      3.78 o 
  -6   3   2      295.54      291.73     11.86 o 
  -5   3   2      103.60       97.55      7.11 o 
  -4   3   2      960.81      910.95     17.22 o 
  -3   3   2       70.46       93.72      4.94 o 
  -2   3   2     2689.97     2761.07     32.98 o 
  -1   3   2        0.96        1.69      2.69 o 
   0   3   2      570.02      586.99     10.64 o 
   1   3   2       62.38       51.11      3.79 o 
   2   3   2     1807.28     1943.94     25.33 o 
   3   3   2     1278.54     1367.42     19.82 o 
   4   3   2      158.97      180.52      5.08 o 
   5   3   2        1.22        2.61      3.36 o 
   6   3   2       11.80       11.59      4.51 o 
   7   3   2      507.59      494.37     11.63 o 
   8   3   2      219.33      205.93      7.67 o 
   9   3   2     3502.64     3214.23     55.28 o 
  10   3   2       43.18       40.76      5.79 o 
  11   3   2      360.17      358.39     17.16 o 
  12   3   2      139.61      140.48      8.99 o 
  13   3   2      444.81      467.87     23.09 o 
  14   3   2      367.34      386.39     28.90 o 
  15   3   2        7.51        8.58     13.05 o 
  16   3   2        7.30        3.16      6.35 o 
  17   3   2       80.57      102.06     10.42 o 
 -16   4   2        4.59       -2.24      6.32 o 
 -15   4   2      106.81       78.42     14.29 o 
 -14   4   2       66.90       70.84     24.15 o 
 -13   4   2      313.76      318.46     18.27 o 
 -12   4   2        9.31       18.50      8.07 o 
 -11   4   2        9.56        7.72      7.21 o 
 -10   4   2       20.42       13.08     10.16 o 
  -9   4   2       93.12      104.57      9.36 o 
  -8   4   2       38.38       35.66      5.79 o 
  -7   4   2       45.51       52.91      6.06 o 
  -6   4   2       35.70       27.76      3.67 o 
  -5   4   2       62.57       68.57      5.49 o 
  -4   4   2       30.06       29.05      4.18 o 
  -3   4   2      951.95      975.30     17.67 o 
  -2   4   2     1090.31     1115.59     17.04 o 
  -1   4   2       13.69       14.89      3.14 o 
   0   4   2     1547.09     1537.11     24.19 o 
   1   4   2      219.91      210.64      8.16 o 
   2   4   2      135.62      136.05      4.50 o 
   3   4   2       12.12        7.18      3.70 o 
   4   4   2     1104.02     1067.80     21.98 o 
   5   4   2       20.38       26.78      4.73 o 
   6   4   2        1.16        4.13      4.01 o 
   7   4   2       10.28       19.91      5.09 o 
   8   4   2       17.80       20.22      5.75 o 
   9   4   2      105.54       85.03      8.27 o 
  10   4   2      582.47      516.52     25.33 o 
  11   4   2       52.31       41.20      7.26 o 
  12   4   2       12.61       -1.54     14.32 o 
  13   4   2      145.33      155.65     23.96 o 
  14   4   2        4.02        3.90      6.05 o 
  15   4   2       70.73       56.69      8.40 o 
  16   4   2       54.55       49.23     32.91 o 
 -14   5   2        0.92        1.46      9.29 o 
 -13   5   2      169.16      177.05     24.12 o 
 -12   5   2       70.82       57.60      9.29 o 
 -11   5   2      203.39      208.10     20.30 o 
 -10   5   2        8.12       10.20      7.27 o 
  -9   5   2       46.84       62.65     11.31 o 
  -8   5   2        3.67        2.44      6.76 o 
  -7   5   2      752.72      684.92     19.09 o 
  -6   5   2       33.61       45.76      9.75 o 
  -5   5   2      313.98      318.02     12.86 o 
  -4   5   2      179.12      194.96     10.08 o 
  -3   5   2      697.48      677.35     16.35 o 
  -2   5   2      431.28      472.38     12.48 o 
  -1   5   2     2104.49     2130.61     31.06 o 
   0   5   2      138.96      129.93      7.13 o 
   1   5   2      662.15      674.79     12.65 o 
   2   5   2      398.58      405.36     12.03 o 
   3   5   2      280.12      288.95     12.35 o 
   4   5   2      198.15      200.75      9.13 o 
   5   5   2       36.14       25.26      6.01 o 
   6   5   2       24.94       35.18     11.31 o 
   7   5   2       29.50       26.57      7.71 o 
   8   5   2        5.57        3.49      7.02 o 
   9   5   2        1.34       13.38      7.96 o 
  10   5   2      128.34      129.47     24.18 o 
  11   5   2       34.22       18.40      7.70 o 
  12   5   2        5.82        7.13     11.44 o 
  13   5   2        0.45        6.98      9.40 o 
  14   5   2        2.11       11.30      8.44 o 
 -11   6   2        3.32       13.15     12.08 o 
 -10   6   2       17.65       14.55      8.07 o 
  -9   6   2        7.57       12.86     11.81 o 
  -8   6   2       62.86       94.42     19.07 o 
  -7   6   2       27.88       23.20      9.06 o 
  -6   6   2       43.43       31.52      9.98 o 
  -5   6   2        9.88       10.85     13.09 o 
  -4   6   2      139.64      134.68     11.43 o 
  -3   6   2       23.17       20.65      8.34 o 
  -2   6   2      113.45      106.71     11.40 o 
  -1   6   2       55.28       54.76      7.02 o 
   0   6   2       30.24       36.66      6.34 o 
   1   6   2      473.35      492.31     16.26 o 
   2   6   2        0.54        2.91      6.62 o 
   3   6   2      410.64      436.42     15.61 o 
   4   6   2       56.01       82.54     11.37 o 
   5   6   2      233.42      267.13     14.69 o 
   6   6   2        0.20        6.09      7.63 o 
   7   6   2        0.09       -4.96      6.97 o 
   8   6   2       52.55       69.02     10.00 o 
   9   6   2      364.61      389.36     25.28 o 
  10   6   2        6.37       11.06      7.78 o 
  11   6   2       26.08       29.12     31.80 o 
  -7   7   2      238.70      202.96     48.65 o 
  -6   7   2        0.24      -11.98     11.98 o 
  -5   7   2       20.68       18.78      8.08 o 
  -4   7   2       36.90       38.79      9.22 o 
  -3   7   2       60.09       51.65      9.10 o 
  -2   7   2        7.51       -7.26      7.26 o 
  -1   7   2       64.06       65.62     10.91 o 
   0   7   2      104.77       90.50     12.68 o 
   1   7   2       11.21        1.66     11.08 o 
   2   7   2       23.55       16.87      8.33 o 
   3   7   2        4.23       13.33      8.89 o 
   4   7   2       52.61       45.72     10.77 o 
   5   7   2        7.02        3.81     12.10 o 
   6   7   2        7.79        7.80     14.08 o 
   7   7   2      100.87      111.30     33.80 o 
 -19   0   3      261.45      395.66     58.93 o 
 -17   0   3       70.75       63.97     10.77 o 
 -15   0   3      260.15      278.97     28.28 o 
 -13   0   3      452.09      434.89     14.39 o 
 -11   0   3       11.14       12.57      3.53 o 
  -9   0   3      246.52      268.71      8.57 o 
  -7   0   3     1651.17     1963.75     30.74 o 
  -5   0   3     2096.88     2107.40     32.83 o 
  -3   0   3      755.29      724.87     12.20 o 
   1   0   3       24.55       27.40      1.54 o 
   3   0   3     5593.14     5625.60     63.95 o 
   5   0   3      312.63      367.94      8.64 o 
   7   0   3      476.31      393.72     11.35 o 
   9   0   3        2.21       -1.03      2.76 o 
  11   0   3      573.55      577.00     21.20 o 
  13   0   3      149.98      166.97     15.88 o 
  15   0   3        2.76        9.44      8.53 o 
 -19   1   3       40.89       37.54     10.55 o 
 -18   1   3      101.59      113.25     12.37 o 
 -17   1   3      318.77      344.50     31.67 o 
 -16   1   3        4.86       18.38      6.36 o 
 -15   1   3      134.68      146.94     12.37 o 
 -14   1   3        1.86        0.01      4.27 o 
 -13   1   3      367.61      315.40     23.81 o 
 -12   1   3      154.42      145.12     11.85 o 
 -11   1   3        0.04        3.74      2.55 o 
 -10   1   3      418.67      405.82      8.95 o 
  -9   1   3        0.30        2.61      1.51 o 
  -8   1   3        9.11       12.83      1.86 o 
  -7   1   3     1050.36     1079.04     14.02 o 
  -6   1   3      583.62      638.93     11.18 o 
  -5   1   3     4157.25     4136.93     62.38 o 
  -4   1   3     1069.99     1100.80     15.60 o 
  -3   1   3     1327.25     1294.91     13.92 o 
  -2   1   3     1284.40     1286.10     13.03 o 
  -1   1   3    13366.94    13405.31    134.71 o 
   0   1   3       23.65       21.33      1.89 o 
   1   1   3     9332.23     9542.55     95.23 o 
   2   1   3      873.83      854.62      8.90 o 
   3   1   3       44.36       35.81      1.36 o 
   4   1   3      511.27      533.54      6.91 o 
   5   1   3       33.81       26.44      2.83 o 
   6   1   3      900.24      894.36     13.39 o 
   7   1   3      346.24      367.94      7.57 o 
   8   1   3       30.27       32.60      5.55 o 
   9   1   3     1120.72     1102.67     19.74 o 
  10   1   3      165.98      153.23     14.64 o 
  11   1   3        4.68       -1.28      3.09 o 
  12   1   3      136.11      105.77      7.00 o 
  13   1   3      155.76      158.56      8.60 o 
  14   1   3       57.74       53.29     10.09 o 
  15   1   3       67.32       82.84      8.49 o 
  16   1   3       23.63       35.44     13.07 o 
  17   1   3      153.59      173.01     41.85 o 
  18   1   3      262.92      358.99     24.10 o 
 -18   2   3      123.98      144.42     11.52 o 
 -17   2   3       62.23       89.34      9.82 o 
 -16   2   3       72.49       91.57     14.19 o 
 -15   2   3      449.68      472.41     37.12 o 
 -14   2   3      116.73      123.52      9.43 o 
 -13   2   3      127.74      113.08      8.25 o 
 -12   2   3       91.48       70.05      6.19 o 
 -11   2   3      197.73      190.00     10.82 o 
 -10   2   3       40.50       37.94      6.48 o 
  -9   2   3      848.00      830.52     15.58 o 
  -8   2   3      182.67      172.84      5.56 o 
  -7   2   3       72.41       58.19      6.17 o 
  -6   2   3       43.76       54.49      2.77 o 
  -5   2   3      107.90       89.33      4.65 o 
  -4   2   3      537.46      592.87     12.60 o 
  -3   2   3      754.69      830.35     12.16 o 
  -2   2   3      279.03      339.12      5.47 o 
  -1   2   3      309.09      297.12      4.68 o 
   0   2   3       20.46       24.26      1.75 o 
   1   2   3     1725.92     1791.02     22.51 o 
   2   2   3     4674.51     4952.78     60.68 o 
   3   2   3        0.38       -0.51      1.40 o 
   4   2   3       67.69       57.93      2.37 o 
   5   2   3     1634.79     1591.03     20.04 o 
   6   2   3      157.46      143.63      5.38 o 
   7   2   3     1176.14     1090.49     17.91 o 
   8   2   3       24.41       25.47      5.78 o 
   9   2   3     1524.96     1461.81     25.91 o 
  10   2   3       25.83       27.13      5.11 o 
  11   2   3      852.60      863.34     20.41 o 
  12   2   3       25.64       20.44      4.93 o 
  13   2   3       13.62        7.39      5.06 o 
  14   2   3       49.14       47.86      6.85 o 
  15   2   3      267.75      334.18     24.41 o 
  16   2   3       81.35       88.74      9.08 o 
  17   2   3       47.57       43.27     10.59 o 
  18   2   3      132.46      169.32     13.18 o 
 -18   3   3       15.03        7.43     13.76 o 
 -17   3   3       12.47       14.14      6.74 o 
 -16   3   3      155.18      161.55     11.50 o 
 -15   3   3       25.59       21.38      6.25 o 
 -14   3   3       72.14       61.53      7.76 o 
 -13   3   3       39.16       40.99      8.65 o 
 -12   3   3       34.70       41.75      6.44 o 
 -11   3   3       92.84       95.62     12.36 o 
 -10   3   3     1524.17     1523.26     29.98 o 
  -9   3   3        1.17       -1.84      8.79 o 
  -8   3   3      145.71      145.40      7.81 o 
  -7   3   3      513.49      470.46     20.57 o 
  -6   3   3       11.11        9.67      5.43 o 
  -5   3   3     1474.47     1439.50     24.72 o 
  -4   3   3     1067.66     1042.39     17.03 o 
  -3   3   3        1.01        1.75      3.40 o 
  -2   3   3      213.34      234.44      7.59 o 
  -1   3   3     1144.93     1116.98     16.82 o 
   0   3   3      361.22      396.49      8.00 o 
   1   3   3      550.69      502.15     10.52 o 
   2   3   3     1135.12     1231.34     17.08 o 
   3   3   3      111.77      100.60      4.50 o 
   4   3   3      232.13      245.69      8.08 o 
   5   3   3       25.16       17.88      4.26 o 
   6   3   3        0.11       -1.32      4.15 o 
   7   3   3      541.21      495.43     10.83 o 
   8   3   3      290.09      277.74      9.57 o 
   9   3   3      227.89      223.18     14.27 o 
  10   3   3      196.07      177.90      8.98 o 
  11   3   3      497.37      504.72     20.18 o 
  12   3   3      122.14      123.72     10.37 o 
  13   3   3        1.05       -0.84      5.62 o 
  14   3   3      145.94      145.55     18.48 o 
  15   3   3      180.14      239.58     17.78 o 
  16   3   3        1.08       -6.24      6.24 o 
  17   3   3       96.16      120.70     12.44 o 
 -16   4   3       39.74       68.30     22.28 o 
 -15   4   3        1.25       -5.48      5.48 o 
 -14   4   3        1.00        0.64      5.24 o 
 -13   4   3      545.13      548.74     42.08 o 
 -12   4   3       44.84       47.57     11.38 o 
 -11   4   3      302.59      309.29     13.65 o 
 -10   4   3       33.01       10.36      9.61 o 
  -9   4   3     1280.05     1208.70     35.54 o 
  -8   4   3      400.22      395.86     14.17 o 
  -7   4   3      476.58      451.70     13.49 o 
  -6   4   3      528.25      459.70     14.26 o 
  -5   4   3        0.08       -3.76      3.83 o 
  -4   4   3       58.83       51.71      6.25 o 
  -3   4   3      445.18      453.30     11.52 o 
  -2   4   3       30.96       24.44      4.19 o 
  -1   4   3       30.07       37.30      3.66 o 
   0   4   3      335.09      328.14     16.70 o 
   1   4   3        0.45       -0.33      3.32 o 
   2   4   3      763.11      734.25     12.55 o 
   3   4   3      141.56      139.19      6.91 o 
   4   4   3       64.24       68.42      4.11 o 
   5   4   3      181.86      161.49      7.70 o 
   6   4   3      176.23      152.90      8.24 o 
   7   4   3        8.39        2.54      5.09 o 
   8   4   3        8.45        9.09      4.66 o 
   9   4   3       27.53       23.82      6.43 o 
  10   4   3       72.24       89.85     12.03 o 
  11   4   3       19.32        6.24      6.35 o 
  12   4   3       31.60       36.59      7.27 o 
  13   4   3        0.08       -6.86      6.86 o 
  14   4   3       54.60       49.42      7.77 o 
  15   4   3        1.35       -0.82      6.22 o 
  16   4   3       18.58       20.56      9.02 o 
 -14   5   3        0.05       -4.08      8.66 o 
 -13   5   3        0.06       -4.49     10.90 o 
 -12   5   3       65.40       66.27     17.64 o 
 -11   5   3        6.86       -0.77     13.96 o 
 -10   5   3        2.59        7.38      6.84 o 
  -9   5   3       59.41       61.17      8.88 o 
  -8   5   3      109.92      130.90     10.34 o 
  -7   5   3      115.38      116.56      9.83 o 
  -6   5   3      691.80      728.76     20.50 o 
  -5   5   3        4.76       -4.06      5.44 o 
  -4   5   3      185.68      186.91     10.38 o 
  -3   5   3       21.53       12.02      5.18 o 
  -2   5   3      283.76      290.50     10.08 o 
  -1   5   3        0.27       -3.22      3.91 o 
   0   5   3      477.63      502.24     15.06 o 
   1   5   3       35.30       36.79      4.47 o 
   2   5   3      242.29      217.08     10.58 o 
   3   5   3      295.19      314.89     14.45 o 
   4   5   3      287.01      266.76     11.48 o 
   5   5   3        2.03       -5.33      5.33 o 
   6   5   3       81.34       57.49      8.44 o 
   7   5   3        5.93        6.99      6.70 o 
   8   5   3        1.56       -0.54      7.10 o 
   9   5   3        2.06        0.99      8.75 o 
  10   5   3       22.39       23.99      7.95 o 
  11   5   3       51.65       43.13      8.21 o 
  12   5   3      261.41      270.41     21.98 o 
  13   5   3        2.82        2.95      7.65 o 
  14   5   3      123.61      124.36     44.58 o 
 -12   6   3      291.52      309.46     50.46 o 
 -11   6   3        5.01        4.26     18.18 o 
 -10   6   3       21.51       24.40      8.84 o 
  -9   6   3        2.36        0.93      7.42 o 
  -8   6   3      379.99      397.79     18.16 o 
  -7   6   3      472.35      524.10     20.32 o 
  -6   6   3       82.62       76.94     10.21 o 
  -5   6   3        0.27        5.76      7.57 o 
  -4   6   3       10.61        8.54      8.24 o 
  -3   6   3       75.50       73.85      9.99 o 
  -2   6   3        5.59        2.14      8.20 o 
  -1   6   3        8.84        6.45      6.36 o 
   0   6   3       15.62       16.70      5.82 o 
   1   6   3      127.66      140.39      9.10 o 
   2   6   3      105.76      113.97      8.69 o 
   3   6   3      429.15      441.29     14.06 o 
   4   6   3      312.40      309.87     19.94 o 
   5   6   3      267.62      258.20     14.58 o 
   6   6   3      286.89      293.69     16.75 o 
   7   6   3      119.38      107.06     10.92 o 
   8   6   3      242.90      273.47     16.09 o 
   9   6   3      258.29      272.67     15.70 o 
  10   6   3      277.36      316.97     22.04 o 
  11   6   3        1.68       -2.79     29.15 o 
  -7   7   3        0.30       32.57     41.02 o 
  -6   7   3       83.46       92.33     17.84 o 
  -5   7   3        4.64       -1.75      7.56 o 
  -4   7   3       38.92       40.18     14.55 o 
  -3   7   3      130.06      135.23     13.82 o 
  -2   7   3      226.57      235.16     14.07 o 
  -1   7   3        2.34        8.57      8.17 o 
   0   7   3       94.63       96.66     10.83 o 
   1   7   3       32.85       15.11     10.18 o 
   2   7   3      101.02      110.53     13.28 o 
   3   7   3        6.56        5.32      7.31 o 
   4   7   3        1.57        6.99     12.32 o 
   5   7   3       61.13       76.54     18.92 o 
   6   7   3       81.23       71.82     11.57 o 
   7   7   3        3.02      -10.05     51.08 o 
 -18   0   4      405.71      521.72     68.72 o 
 -16   0   4      225.72      273.64     17.63 o 
 -14   0   4      399.83      414.65     14.64 o 
 -12   0   4      257.55      224.77      9.06 o 
 -10   0   4      576.93      563.22     19.03 o 
  -8   0   4     1552.55     1515.15     26.85 o 
  -6   0   4     1934.19     1921.66     30.44 o 
  -4   0   4      195.15      184.56      4.39 o 
  -2   0   4      818.01      812.70     13.76 o 
   0   0   4    26919.97    27301.82    552.62 o 
   2   0   4     4013.63     3935.65     48.04 o 
   4   0   4       44.95       40.40      2.23 o 
   6   0   4      256.62      340.86      9.17 o 
   8   0   4      715.35      690.86     16.53 o 
  10   0   4      334.72      351.21     12.45 o 
  12   0   4        9.88       -1.76      7.46 o 
  14   0   4      446.15      403.85     21.98 o 
 -19   1   4       59.06       96.95     28.06 o 
 -18   1   4        0.62        9.20      9.71 o 
 -17   1   4        2.76       -3.89     12.72 o 
 -16   1   4      495.03      511.54     17.66 o 
 -15   1   4        0.04       -0.81      4.61 o 
 -14   1   4        3.63        1.65      4.04 o 
 -13   1   4      244.92      226.94      9.42 o 
 -12   1   4      420.90      404.52     13.49 o 
 -11   1   4      204.35      191.75      5.95 o 
 -10   1   4      128.00      119.18      3.96 o 
  -9   1   4     1132.68     1106.03     17.04 o 
  -8   1   4      848.63      902.10     12.86 o 
  -7   1   4      183.33      194.46      6.53 o 
  -6   1   4     1108.49     1172.94     19.07 o 
  -5   1   4      331.81      357.40      8.87 o 
  -4   1   4     2562.42     2582.35     33.65 o 
  -3   1   4     1260.78     1382.20     14.91 o 
  -2   1   4     6329.04     6457.41     62.40 o 
  -1   1   4     4771.70     4750.43     47.84 o 
   0   1   4     9684.88     9707.97    102.95 o 
   1   1   4     3347.67     3455.71     35.55 o 
   2   1   4     2974.17     3057.21     33.70 o 
   3   1   4      150.29      153.36      3.14 o 
   4   1   4      670.35      612.60      7.06 o 
   5   1   4       16.47       20.42      2.18 o 
   6   1   4        6.80        0.91      2.44 o 
   7   1   4      775.35      809.62     13.38 o 
   8   1   4      245.50      262.64      6.73 o 
   9   1   4      107.71      106.31      4.58 o 
  10   1   4      122.18      117.25      5.52 o 
  11   1   4        0.00       -2.56      3.21 o 
  12   1   4      168.04      138.82      8.48 o 
  13   1   4       18.16       21.48      5.97 o 
  14   1   4      144.33      166.57     15.41 o 
  15   1   4      179.48      216.05     25.12 o 
  16   1   4        3.24       -1.29     29.48 o 
  17   1   4       52.12       52.44     11.13 o 
  18   1   4      380.70      470.75     28.11 o 
 -19   2   4        0.64      -21.64     36.47 o 
 -18   2   4       10.42       15.30      7.56 o 
 -17   2   4       31.72       35.65      7.54 o 
 -16   2   4        4.11       14.25      6.53 o 
 -15   2   4       41.00       35.48      6.80 o 
 -14   2   4      403.24      380.17     13.53 o 
 -13   2   4        1.89        3.63      9.74 o 
 -12   2   4      428.52      412.64     13.06 o 
 -11   2   4        1.62       -2.64      3.56 o 
 -10   2   4      159.34      152.17      7.53 o 
  -9   2   4      906.22      873.94     16.27 o 
  -8   2   4      479.71      476.47     11.19 o 
  -7   2   4      143.20      147.39      7.41 o 
  -6   2   4        5.00       11.86      1.76 o 
  -5   2   4      920.27      967.93     14.81 o 
  -4   2   4      150.34      141.94      6.34 o 
  -3   2   4      584.53      650.47      9.32 o 
  -2   2   4       26.35       19.57      2.13 o 
  -1   2   4     1013.40     1098.59     14.39 o 
   0   2   4      176.79      194.40      3.84 o 
   1   2   4      700.46      810.32     10.30 o 
   2   2   4     3328.21     3544.81     50.18 o 
   3   2   4      210.71      240.25      5.61 o 
   4   2   4      202.01      195.21      4.21 o 
   5   2   4       40.68       40.62      3.02 o 
   6   2   4      385.72      372.99      7.53 o 
   7   2   4       70.68       69.41      6.28 o 
   8   2   4     2535.37     2399.34     35.31 o 
   9   2   4     1097.60     1073.03     19.78 o 
  10   2   4      637.03      617.82     13.55 o 
  11   2   4        1.72        1.92      3.79 o 
  12   2   4      153.23      164.58      8.57 o 
  13   2   4       60.81       59.97      6.61 o 
  14   2   4       53.67       47.13      7.36 o 
  15   2   4       19.40       29.95      7.27 o 
  16   2   4       21.29       32.02      7.56 o 
  17   2   4        0.97        3.98      7.09 o 
  18   2   4       53.99       53.99     12.43 o 
 -18   3   4      177.50      189.87     30.48 o 
 -17   3   4       49.64       36.81      8.46 o 
 -16   3   4      158.36      180.59     25.69 o 
 -15   3   4       81.41       75.85      8.55 o 
 -14   3   4       60.49       74.10     14.13 o 
 -13   3   4        0.01        1.89      5.28 o 
 -12   3   4       28.26       33.65      6.02 o 
 -11   3   4      189.60      177.74     18.45 o 
 -10   3   4       75.16       62.34      5.99 o 
  -9   3   4        0.52        5.27      9.26 o 
  -8   3   4        4.01        1.59      4.74 o 
  -7   3   4        8.77       15.31      4.42 o 
  -6   3   4      239.82      242.65      8.81 o 
  -5   3   4       21.02       28.66      4.42 o 
  -4   3   4      566.88      577.26     10.61 o 
  -3   3   4       26.24       36.11      3.75 o 
  -2   3   4      427.79      414.37      7.91 o 
  -1   3   4        0.88       -0.04      2.23 o 
   0   3   4       65.29       70.14      3.78 o 
   1   3   4     1062.02     1081.46     17.58 o 
   2   3   4       46.26       39.60      3.39 o 
   3   3   4      837.12      871.60     16.93 o 
   4   3   4      539.02      512.46     13.98 o 
   5   3   4      160.31      158.10      6.96 o 
   6   3   4      226.64      207.36      6.94 o 
   7   3   4      961.90      901.86     17.26 o 
   8   3   4      246.07      220.58     13.28 o 
   9   3   4      342.88      338.06      9.64 o 
  10   3   4      463.38      433.37     15.98 o 
  11   3   4       58.21       51.77      6.28 o 
  12   3   4      132.96      124.95     11.39 o 
  13   3   4       24.23       22.02      6.58 o 
  14   3   4        7.96       19.02      6.69 o 
  15   3   4      187.94      196.37     12.06 o 
  16   3   4       29.80       24.31      7.42 o 
  17   3   4       48.98       26.33      9.66 o 
 -16   4   4       63.52       68.93     27.50 o 
 -15   4   4        0.02       -1.75      5.24 o 
 -14   4   4       62.77       61.70     14.59 o 
 -13   4   4        0.56        2.51      5.54 o 
 -12   4   4       66.36       61.07      8.48 o 
 -11   4   4      239.85      226.25     19.35 o 
 -10   4   4      194.23      213.58     16.46 o 
  -9   4   4     1158.94     1130.04     23.41 o 
  -8   4   4     1329.75     1235.21     24.70 o 
  -7   4   4        0.29        5.57      6.78 o 
  -6   4   4      867.29      830.46     18.94 o 
  -5   4   4       98.93       92.44     12.17 o 
  -4   4   4        1.84        1.45      3.28 o 
  -3   4   4       72.38       73.56      7.50 o 
  -2   4   4      491.03      484.75     10.44 o 
  -1   4   4      194.30      173.93      7.76 o 
   0   4   4       81.64       88.88      5.63 o 
   1   4   4        5.92        7.04      5.25 o 
   2   4   4        7.91       10.60      5.34 o 
   3   4   4      118.45      106.94      5.56 o 
   4   4   4       18.03       19.47      3.43 o 
   5   4   4       85.57       91.44      6.25 o 
   6   4   4      919.17      855.54     18.74 o 
   7   4   4      196.16      175.35     13.13 o 
   8   4   4      371.76      375.21     19.12 o 
   9   4   4       22.27        3.17      5.46 o 
  10   4   4      417.65      395.34     36.31 o 
  11   4   4       88.37      111.68     12.24 o 
  12   4   4       10.01        9.90     10.66 o 
  13   4   4       13.26        7.68      6.60 o 
  14   4   4      115.40      125.63     10.35 o 
  15   4   4        5.47        1.86      6.56 o 
 -14   5   4        4.79        5.08      9.52 o 
 -13   5   4       65.52       77.01     21.53 o 
 -12   5   4        0.02        6.34     12.88 o 
 -11   5   4        2.20       -9.58      9.58 o 
 -10   5   4        1.37       -6.58      6.58 o 
  -9   5   4       81.29       77.53     14.43 o 
  -8   5   4        3.60       -0.54      6.53 o 
  -7   5   4       78.60       57.59     13.04 o 
  -6   5   4      175.94      187.09     14.80 o 
  -5   5   4      318.09      303.54     12.72 o 
  -4   5   4       33.57       28.70      7.28 o 
  -3   5   4       35.09       34.35      5.30 o 
  -2   5   4        2.93        3.37      4.57 o 
  -1   5   4     1633.75     1638.77     26.58 o 
   0   5   4      204.75      206.59      8.76 o 
   1   5   4      132.57      127.87      6.32 o 
   2   5   4        0.31        3.14      4.91 o 
   3   5   4      241.23      240.64     11.71 o 
   4   5   4      216.75      233.52     10.90 o 
   5   5   4      481.25      475.41     15.46 o 
   6   5   4       46.48       47.51      7.01 o 
   7   5   4       74.90       66.22     10.47 o 
   8   5   4       17.76       24.39      7.62 o 
   9   5   4        1.16       -5.77      6.47 o 
  10   5   4        0.00        1.91      9.17 o 
  11   5   4       46.18       31.16     12.02 o 
  12   5   4       51.07       49.48     21.72 o 
  13   5   4       48.91       32.62     13.60 o 
 -12   6   4        8.98       29.75     38.34 o 
 -11   6   4      122.10       99.61     39.16 o 
 -10   6   4      123.60      141.80     20.68 o 
  -9   6   4      106.38      123.79     14.37 o 
  -8   6   4       28.53       29.93      8.79 o 
  -7   6   4       49.16       68.52     12.96 o 
  -6   6   4       34.03       19.80      8.11 o 
  -5   6   4       28.45       29.38      8.64 o 
  -4   6   4       68.41       65.68     13.44 o 
  -3   6   4       21.03       29.93     10.83 o 
  -2   6   4       48.56       59.34      8.44 o 
  -1   6   4      115.31      118.16     10.15 o 
   0   6   4      133.85      132.95      9.97 o 
   1   6   4      165.73      181.85      9.86 o 
   2   6   4      176.61      173.51     10.18 o 
   3   6   4        8.88       21.99      6.54 o 
   4   6   4      248.12      274.93     12.99 o 
   5   6   4      226.42      234.94     20.66 o 
   6   6   4        8.37       17.02     12.41 o 
   7   6   4      391.82      414.36     17.20 o 
   8   6   4        1.03        7.06      7.71 o 
   9   6   4      188.94      208.68     18.75 o 
  10   6   4        7.93        9.77     10.33 o 
  11   6   4      411.64      373.09     24.35 o 
  -6   7   4        0.12      -12.44     12.44 o 
  -5   7   4       87.47      103.77     22.20 o 
  -4   7   4       48.22       59.55      9.95 o 
  -3   7   4       25.34       13.68      8.37 o 
  -2   7   4       28.56       32.15      8.98 o 
  -1   7   4      173.02      227.73     26.72 o 
   0   7   4       89.83       80.63     10.33 o 
   1   7   4        5.56        1.24      9.28 o 
   2   7   4       36.26       45.71      9.02 o 
   3   7   4       27.87       45.22      9.32 o 
   4   7   4        9.95        3.92      7.46 o 
   5   7   4       14.46       19.77     11.22 o 
   6   7   4       79.15       82.24     11.83 o 
 -19   0   5      155.06      134.74     15.96 o 
 -17   0   5      253.15      332.32     85.02 o 
 -15   0   5       18.91       31.32      7.81 o 
 -13   0   5       25.43       44.44      5.48 o 
 -11   0   5     1276.31     1201.74     26.11 o 
  -9   0   5     6717.96     6545.09    105.79 o 
  -7   0   5       65.98       48.02      2.92 o 
  -5   0   5      533.12      502.43     20.42 o 
  -3   0   5     8612.45     8573.96    119.92 o 
  -1   0   5    22049.63    22923.29    288.79 o 
   1   0   5     1012.35      998.20     16.91 o 
   3   0   5      451.74      450.62      7.81 o 
   5   0   5       12.50       23.10      3.58 o 
   7   0   5      701.70      719.51     16.69 o 
   9   0   5      388.21      384.95     14.17 o 
  11   0   5     1393.34     1233.95     30.26 o 
  13   0   5     1381.34     1261.45     61.73 o 
 -19   1   5      511.73      480.12     43.94 o 
 -18   1   5       73.30       80.41     11.23 o 
 -17   1   5       10.11       12.15     16.12 o 
 -16   1   5        5.54        3.04      7.07 o 
 -15   1   5      150.07      139.27      9.23 o 
 -14   1   5       54.29       41.64     10.33 o 
 -13   1   5      189.81      193.98     19.33 o 
 -12   1   5      275.82      257.17      8.02 o 
 -11   1   5      832.15      775.66     13.85 o 
 -10   1   5     1626.89     1610.18     21.47 o 
  -9   1   5      208.32      202.07      6.39 o 
  -8   1   5        2.42        0.32      1.72 o 
  -7   1   5      384.77      497.45     10.63 o 
  -6   1   5       11.90       21.01      3.95 o 
  -5   1   5      121.71      184.22      6.51 o 
  -4   1   5        0.11       -0.86      1.53 o 
  -3   1   5       44.86       39.83      2.21 o 
  -2   1   5      663.02      720.01      8.47 o 
  -1   1   5      896.36      892.73     10.20 o 
   0   1   5    17443.91    17781.28    182.74 o 
   1   1   5      661.02      636.69      8.00 o 
   2   1   5      437.99      521.49      7.72 o 
   3   1   5     3464.87     3551.64     37.50 o 
   4   1   5        1.90        5.24      0.99 o 
   5   1   5     1446.20     1483.73     17.99 o 
   6   1   5      178.60      201.81      7.05 o 
   7   1   5     1326.31     1413.72     21.26 o 
   8   1   5       78.25       79.57      3.83 o 
   9   1   5        1.39        2.63      2.86 o 
  10   1   5      496.95      495.32     12.39 o 
  11   1   5        8.14       10.32      5.25 o 
  12   1   5       25.06       24.98      5.47 o 
  13   1   5        0.17        3.33      4.72 o 
  14   1   5       43.42       37.48     20.71 o 
  15   1   5      312.05      305.16     22.88 o 
  16   1   5       31.54       60.61     13.24 o 
  17   1   5       83.22       96.89     14.12 o 
  18   1   5      319.50      395.63     25.93 o 
 -19   2   5       63.84       67.83     45.17 o 
 -18   2   5      261.85      330.73     69.63 o 
 -17   2   5       23.15       19.72      6.83 o 
 -16   2   5        0.08       -0.16     10.32 o 
 -15   2   5      137.07      168.36     10.41 o 
 -14   2   5       49.55       46.81      6.60 o 
 -13   2   5        6.49        2.80      4.27 o 
 -12   2   5        0.17        3.44      3.84 o 
 -11   2   5      632.23      650.63     20.91 o 
 -10   2   5      385.55      414.39     13.64 o 
  -9   2   5     1507.20     1403.80     24.43 o 
  -8   2   5     1432.86     1396.50     22.27 o 
  -7   2   5      234.60      226.00     15.37 o 
  -6   2   5       70.24       74.03      5.13 o 
  -5   2   5      251.57      222.35      5.42 o 
  -4   2   5       11.15        6.82      1.69 o 
  -3   2   5     1313.08     1279.59     15.51 o 
  -2   2   5      543.40      612.25      8.79 o 
  -1   2   5      256.00      317.64      5.25 o 
   0   2   5      335.54      310.48      5.35 o 
   1   2   5        7.79        4.89      1.69 o 
   2   2   5       18.48       20.68      2.22 o 
   3   2   5      784.22      904.58     14.47 o 
   4   2   5      312.15      335.94      6.64 o 
   5   2   5      647.83      635.23     10.35 o 
   6   2   5       35.47       32.86      3.25 o 
   7   2   5     1283.86     1246.80     18.17 o 
   8   2   5     2875.91     2805.80     37.09 o 
   9   2   5      186.35      174.76      6.48 o 
  10   2   5       32.99       27.60      4.39 o 
  11   2   5      148.88      143.21      7.42 o 
  12   2   5        0.55        0.87      4.34 o 
  13   2   5      314.84      337.13     30.54 o 
  14   2   5       46.68       37.50      7.13 o 
  15   2   5      214.85      208.89     20.52 o 
  16   2   5        1.65       -0.27      9.57 o 
  17   2   5       13.59       33.09     21.09 o 
 -18   3   5        3.84        3.38     22.84 o 
 -17   3   5      282.04      317.74     15.65 o 
 -16   3   5      493.81      579.76     59.27 o 
 -15   3   5        1.37        6.29     10.09 o 
 -14   3   5       99.86      102.77     11.20 o 
 -13   3   5        5.65        1.72      5.19 o 
 -12   3   5      122.54      123.27     14.89 o 
 -11   3   5        2.37       -2.87      4.21 o 
 -10   3   5      265.31      293.89     13.38 o 
  -9   3   5      428.89      426.45     14.27 o 
  -8   3   5      218.80      177.79      8.04 o 
  -7   3   5      134.97      155.59      7.81 o 
  -6   3   5        0.03       -3.37      3.69 o 
  -5   3   5      152.10      155.31      7.35 o 
  -4   3   5      350.89      418.79      8.57 o 
  -3   3   5      473.04      441.28      7.15 o 
  -2   3   5      576.66      585.33      9.62 o 
  -1   3   5     1361.64     1289.07     18.12 o 
   0   3   5      449.17      420.66      8.58 o 
   1   3   5      845.85      784.04     11.07 o 
   2   3   5       34.62       52.57      4.72 o 
   3   3   5     1300.11     1299.00     20.06 o 
   4   3   5      418.34      445.65     15.15 o 
   5   3   5      895.33      907.57     15.90 o 
   6   3   5      181.15      156.03      5.91 o 
   7   3   5        0.14        4.66      2.94 o 
   8   3   5     1192.92     1186.95     24.84 o 
   9   3   5      159.66      177.79     10.19 o 
  10   3   5      175.84      179.62      8.85 o 
  11   3   5       11.65       10.71      5.12 o 
  12   3   5      282.97      298.05     14.90 o 
  13   3   5       30.41       30.56      7.47 o 
  14   3   5       26.32       29.62      7.05 o 
  15   3   5       22.54       21.17      7.07 o 
  16   3   5       19.52       29.85     12.41 o 
 -16   4   5       48.40       33.05     19.25 o 
 -15   4   5        2.94       -4.65     14.85 o 
 -14   4   5       34.50       31.74      8.31 o 
 -13   4   5       67.12       68.93      8.16 o 
 -12   4   5      298.35      309.11     14.30 o 
 -11   4   5      107.35      117.90     10.44 o 
 -10   4   5        0.07       -7.16      7.16 o 
  -9   4   5        7.15        6.36      5.69 o 
  -8   4   5       57.03       41.44      6.98 o 
  -7   4   5      171.13      166.80      8.93 o 
  -6   4   5       89.34       93.98      7.37 o 
  -5   4   5      520.86      502.37     11.58 o 
  -4   4   5      429.03      410.08     13.59 o 
  -3   4   5     1957.31     1966.49     31.54 o 
  -2   4   5      453.06      435.10     11.21 o 
  -1   4   5      608.07      610.82     14.82 o 
   0   4   5      846.15      799.63     15.24 o 
   1   4   5       62.45       59.49      4.36 o 
   2   4   5      212.44      222.10      7.19 o 
   3   4   5        3.09        0.81      3.13 o 
   4   4   5      407.65      411.05     15.55 o 
   5   4   5        3.19       13.53     10.90 o 
   6   4   5        0.44       10.38      5.75 o 
   7   4   5      170.05      166.63      9.36 o 
   8   4   5      398.80      375.76     13.26 o 
   9   4   5        6.14        1.33     10.95 o 
  10   4   5      404.44      380.58     15.06 o 
  11   4   5      175.99      188.94     13.10 o 
  12   4   5        4.87       -0.56      5.55 o 
  13   4   5      173.06      175.62     11.60 o 
  14   4   5        2.12        3.37      6.27 o 
  15   4   5        0.15        9.03     26.80 o 
 -14   5   5       95.08       29.10     34.95 o 
 -13   5   5      130.72      144.01     12.86 o 
 -12   5   5       25.55       21.88      7.40 o 
 -11   5   5        3.47        3.67     21.68 o 
 -10   5   5       21.14       16.38      6.99 o 
  -9   5   5      156.66      120.03     10.50 o 
  -8   5   5       18.16        6.92      6.95 o 
  -7   5   5      238.36      212.47     23.52 o 
  -6   5   5      118.93      115.88      9.99 o 
  -5   5   5      129.57      124.75     10.11 o 
  -4   5   5        4.30        5.24      6.11 o 
  -3   5   5      141.21      141.56     11.79 o 
  -2   5   5       21.32       16.19      5.10 o 
  -1   5   5      712.34      720.73     15.28 o 
   0   5   5      953.56      985.16     16.81 o 
   1   5   5      154.17      161.42     10.16 o 
   2   5   5        7.22       11.33      4.89 o 
   3   5   5        2.54       -1.11      7.31 o 
   4   5   5       64.86       73.08     10.38 o 
   5   5   5      207.98      210.32     10.69 o 
   6   5   5        4.78        1.94      5.71 o 
   7   5   5       89.67       87.81      9.79 o 
   8   5   5       10.25       -2.78      7.15 o 
   9   5   5      179.12      188.67     39.02 o 
  10   5   5        0.52       -9.13     13.32 o 
  11   5   5      130.80      135.80     11.07 o 
  12   5   5       77.77      100.36     21.03 o 
  13   5   5       20.19       32.43     20.48 o 
 -12   6   5      172.96      207.59     45.43 o 
 -11   6   5       13.43      -25.51     30.85 o 
 -10   6   5        9.25        6.22      8.03 o 
  -9   6   5       53.80       69.18     14.71 o 
  -8   6   5       52.52       55.17     17.71 o 
  -7   6   5       21.58        7.80      7.63 o 
  -6   6   5      108.50      128.69     11.76 o 
  -5   6   5      108.38       93.11     10.91 o 
  -4   6   5       46.17       43.88     15.98 o 
  -3   6   5        3.36       12.15      8.15 o 
  -2   6   5      143.17      164.81     10.81 o 
  -1   6   5      282.42      290.88     11.11 o 
   0   6   5      189.43      201.76      9.78 o 
   1   6   5       54.46       47.01     11.40 o 
   2   6   5       16.14       25.57      7.66 o 
   3   6   5       65.83       81.71      8.30 o 
   4   6   5        2.49        0.32      6.89 o 
   5   6   5       53.73       63.68     10.16 o 
   6   6   5        0.16        5.00      8.72 o 
   7   6   5        2.18        3.14      6.93 o 
   8   6   5       62.00       69.42     14.95 o 
   9   6   5       88.01       89.52     22.24 o 
  10   6   5       66.83       61.56     21.02 o 
  -6   7   5       35.14       16.59     24.62 o 
  -5   7   5       20.37        6.26     13.35 o 
  -4   7   5      399.06      417.92     18.86 o 
  -3   7   5        2.83      -10.49     10.49 o 
  -2   7   5      328.57      320.14     17.93 o 
  -1   7   5       19.79        1.08      8.03 o 
   0   7   5      860.52      881.07     32.31 o 
   1   7   5       39.80       37.57     10.43 o 
   2   7   5      106.18       96.05     12.86 o 
   3   7   5       53.42       41.39      8.64 o 
   4   7   5      417.22      403.46     18.77 o 
   5   7   5       19.28       36.54      9.67 o 
   6   7   5      116.28      136.74     30.39 o 
 -18   0   6        6.31       18.11      8.17 o 
 -16   0   6       17.01       18.27      9.79 o 
 -14   0   6      115.64      116.84     21.66 o 
 -12   0   6     1680.59     1649.21     37.64 o 
 -10   0   6     1278.96     1225.62     24.96 o 
  -8   0   6     1261.77     1221.67     34.01 o 
  -6   0   6      666.47      616.74     15.69 o 
  -4   0   6     3722.73     3833.93     64.47 o 
  -2   0   6     1535.09     1537.90     25.88 o 
   0   0   6      640.99      632.60     16.60 o 
   2   0   6     2964.28     2985.87     55.32 o 
   4   0   6      664.58      665.70     14.27 o 
   6   0   6       67.52       82.48      4.42 o 
   8   0   6      635.48      625.50     32.52 o 
  10   0   6     1489.27     1434.58     62.29 o 
  12   0   6      443.71      385.60     22.16 o 
 -19   1   6       15.89       14.80     24.02 o 
 -18   1   6        8.03        8.72      7.20 o 
 -17   1   6       24.71       42.30      8.52 o 
 -16   1   6       74.75       87.38     14.97 o 
 -15   1   6       88.61      113.01      8.71 o 
 -14   1   6      367.61      374.67     22.91 o 
 -13   1   6       32.52       29.69      6.16 o 
 -12   1   6       13.31       16.14      5.30 o 
 -11   1   6       14.10       13.38      2.50 o 
 -10   1   6      842.58      820.36     14.08 o 
  -9   1   6        5.18        5.19      2.25 o 
  -8   1   6        1.28        0.83      3.47 o 
  -7   1   6       99.17      105.74      5.13 o 
  -6   1   6      183.98      191.21      5.58 o 
  -5   1   6       34.68       40.95      2.56 o 
  -4   1   6       84.68      108.89      5.59 o 
  -3   1   6      517.66      554.16      7.47 o 
  -2   1   6     1712.74     1745.04     17.80 o 
  -1   1   6      229.71      228.36      4.65 o 
   0   1   6     3922.33     3975.38     46.36 o 
   1   1   6      809.89      902.59     11.66 o 
   2   1   6       46.29       40.34      1.82 o 
   3   1   6      131.99      133.02      3.36 o 
   4   1   6     2529.74     2503.51     27.43 o 
   5   1   6      131.51      125.61      3.58 o 
   6   1   6     1296.17     1317.88     18.73 o 
   7   1   6        2.34        3.48      2.22 o 
   8   1   6      421.69      400.00      8.75 o 
   9   1   6      760.69      732.86     14.51 o 
  10   1   6       27.73       41.98      6.07 o 
  11   1   6       54.66       51.06      6.52 o 
  12   1   6      189.81      187.52     14.96 o 
  13   1   6        6.47        7.68      7.94 o 
  14   1   6        0.72       11.54     14.27 o 
  15   1   6       30.80       51.88     11.16 o 
  16   1   6        9.07       18.72     11.12 o 
  17   1   6       78.08       98.49     14.39 o 
 -18   2   6       51.72       79.29     24.65 o 
 -17   2   6        2.29       -3.57      9.93 o 
 -16   2   6        0.13       -1.65      6.10 o 
 -15   2   6        5.87       13.87      5.83 o 
 -14   2   6       55.87       57.47      7.07 o 
 -13   2   6       39.84       47.58      5.82 o 
 -12   2   6      196.86      196.51     17.00 o 
 -11   2   6        1.10       -0.13      4.33 o 
 -10   2   6      105.94       90.34      9.32 o 
  -9   2   6        0.35       -3.02      3.02 o 
  -8   2   6      264.27      256.07      6.85 o 
  -7   2   6      526.71      532.75     12.28 o 
  -6   2   6     1015.09      964.42     16.20 o 
  -5   2   6        1.75        1.08      2.37 o 
  -4   2   6      652.20      588.60     10.23 o 
  -3   2   6     1242.96     1301.09     20.21 o 
  -2   2   6       97.47       84.73      3.35 o 
  -1   2   6      160.71      187.07      3.94 o 
   0   2   6      265.74      248.12      5.43 o 
   1   2   6      342.88      328.69     12.13 o 
   2   2   6      444.62      448.29      9.60 o 
   3   2   6        9.42       14.72      2.20 o 
   4   2   6      100.85       97.35      5.10 o 
   5   2   6      245.65      256.87      6.14 o 
   6   2   6      325.37      326.07      6.97 o 
   7   2   6      406.52      414.70     10.30 o 
   8   2   6      603.26      624.32     11.97 o 
   9   2   6      319.57      306.99      8.02 o 
  10   2   6      109.32      111.95     11.66 o 
  11   2   6       34.68       29.53      6.02 o 
  12   2   6      442.34      439.20     12.74 o 
  13   2   6      130.36      158.75     18.98 o 
  14   2   6      186.72      211.37     15.64 o 
  15   2   6        9.31        2.20     11.14 o 
  16   2   6       82.95       84.22     12.35 o 
  17   2   6        9.50       12.23     43.45 o 
 -18   3   6      127.25      110.17     49.68 o 
 -17   3   6       63.57       50.23      8.49 o 
 -16   3   6      124.50      133.60     13.62 o 
 -15   3   6       33.69       32.40      6.89 o 
 -14   3   6       11.46        4.50      5.98 o 
 -13   3   6      259.02      261.58     16.21 o 
 -12   3   6      431.80      428.51     16.55 o 
 -11   3   6       26.22       19.71      5.14 o 
 -10   3   6      902.52      845.01     18.09 o 
  -9   3   6        7.20       -0.33      5.56 o 
  -8   3   6       26.55       32.47      6.19 o 
  -7   3   6       35.69       27.20      5.38 o 
  -6   3   6      113.86      143.17      7.43 o 
  -5   3   6        0.23       -0.57      3.12 o 
  -4   3   6       65.79       65.83      3.30 o 
  -3   3   6      321.32      339.92      6.16 o 
  -2   3   6      127.38      132.62      4.09 o 
  -1   3   6       27.77       24.08      4.39 o 
   0   3   6      226.70      235.91      5.71 o 
   1   3   6       10.05       11.87      3.53 o 
   2   3   6      166.81      140.84      5.05 o 
   3   3   6     1013.69     1011.13     16.65 o 
   4   3   6     1013.51     1064.09     17.54 o 
   5   3   6        4.20        6.59      2.76 o 
   6   3   6       25.54       38.66      7.27 o 
   7   3   6      136.89      137.30      5.70 o 
   8   3   6       23.60       19.67      3.68 o 
   9   3   6      428.94      418.75     11.60 o 
  10   3   6      405.90      409.71     24.21 o 
  11   3   6        0.46        9.65      5.14 o 
  12   3   6      126.99      131.54     23.28 o 
  13   3   6       75.18       71.21     16.42 o 
  14   3   6        7.95       17.25      7.78 o 
  15   3   6       10.80        4.03      7.70 o 
  16   3   6       20.84       27.74     19.07 o 
 -16   4   6       46.13       43.02     17.64 o 
 -15   4   6        1.27       -6.12      8.53 o 
 -14   4   6        0.18       -3.00      9.43 o 
 -13   4   6        5.17       16.81      6.49 o 
 -12   4   6       55.39       78.74     12.90 o 
 -11   4   6      200.13      184.85     11.82 o 
 -10   4   6      569.69      571.74     21.27 o 
  -9   4   6      178.27      160.75     10.30 o 
  -8   4   6      115.56      108.73     12.73 o 
  -7   4   6      206.53      190.96      9.54 o 
  -6   4   6      958.46      906.47     20.42 o 
  -5   4   6      286.84      284.45      8.31 o 
  -4   4   6      151.11      138.54      6.44 o 
  -3   4   6     2206.00     2127.94     33.72 o 
  -2   4   6      638.24      643.02     14.52 o 
  -1   4   6       81.47       70.36      6.44 o 
   0   4   6     1809.65     1768.54     27.65 o 
   1   4   6       83.56       73.70      4.69 o 
   2   4   6       71.84       67.18      5.25 o 
   3   4   6        0.19       -3.26      3.26 o 
   4   4   6      158.26      152.00     10.46 o 
   5   4   6      151.89      126.00      6.20 o 
   6   4   6      156.95      142.39     16.35 o 
   7   4   6       79.20       70.55      8.65 o 
   8   4   6        7.01       14.26      5.36 o 
   9   4   6        0.87        2.10      8.28 o 
  10   4   6       73.13       64.75     11.28 o 
  11   4   6      203.73      201.72     20.32 o 
  12   4   6       55.26       56.22      7.91 o 
  13   4   6      152.51      150.07     33.85 o 
  14   4   6       80.20       74.11     12.54 o 
  15   4   6        0.13       15.14     40.34 o 
 -14   5   6       86.29       64.05     38.08 o 
 -13   5   6      144.68      161.52     13.38 o 
 -12   5   6      338.49      343.12     16.40 o 
 -11   5   6       28.91       26.73     12.74 o 
 -10   5   6       19.25       29.22     10.60 o 
  -9   5   6        5.43        9.31      7.68 o 
  -8   5   6        1.26        3.29      7.91 o 
  -7   5   6      796.57      728.66     19.82 o 
  -6   5   6        2.81        6.69      8.65 o 
  -5   5   6       13.31        8.52      6.37 o 
  -4   5   6      224.01      206.71     11.97 o 
  -3   5   6       68.73       68.53      6.07 o 
  -2   5   6       12.11       17.14      5.08 o 
  -1   5   6       21.56       13.54      4.29 o 
   0   5   6      174.53      181.05      7.69 o 
   1   5   6      373.14      360.39     10.57 o 
   2   5   6      131.87      141.97      8.23 o 
   3   5   6        3.41       10.76      5.64 o 
   4   5   6      150.28      144.71      9.41 o 
   5   5   6      228.49      208.96     21.20 o 
   6   5   6      260.93      263.13     17.73 o 
   7   5   6       46.16       40.97      8.67 o 
   8   5   6       28.61       24.69     10.76 o 
   9   5   6      353.07      339.50     15.87 o 
  10   5   6      235.47      214.38     18.75 o 
  11   5   6        2.01       19.93     14.29 o 
  12   5   6        0.47       -6.22      6.22 o 
  13   5   6        3.59       -2.80     25.23 o 
 -11   6   6      191.18      163.60     43.79 o 
 -10   6   6        3.42        0.37      7.71 o 
  -9   6   6      116.33      154.58     13.97 o 
  -8   6   6      117.03      139.39     22.96 o 
  -7   6   6      173.88      161.38     12.61 o 
  -6   6   6       11.63        8.21     10.88 o 
  -5   6   6      310.54      383.19     17.35 o 
  -4   6   6      232.73      220.66     14.19 o 
  -3   6   6      169.63      179.05     12.74 o 
  -2   6   6        8.00        4.98      6.79 o 
  -1   6   6       56.11       59.25      8.74 o 
   0   6   6       28.63       25.45      6.39 o 
   1   6   6      138.75      145.20     11.46 o 
   2   6   6       31.04       28.95      6.86 o 
   3   6   6       65.16       68.37      8.83 o 
   4   6   6       29.38       20.81      8.79 o 
   5   6   6        0.07       -5.25      7.94 o 
   6   6   6       22.45       32.35     17.33 o 
   7   6   6       15.58        4.99      7.79 o 
   8   6   6        0.07        1.86      7.45 o 
   9   6   6      242.49      259.97     18.86 o 
  10   6   6       61.45       64.78     51.93 o 
  -6   7   6        0.40       -5.85     38.31 o 
  -5   7   6       13.42       -8.91     10.42 o 
  -4   7   6        3.59        6.28      8.28 o 
  -3   7   6       13.48       20.39      8.78 o 
  -2   7   6       22.61        6.77      9.59 o 
  -1   7   6        6.09        3.58      9.07 o 
   0   7   6       77.81       82.65     10.33 o 
   1   7   6      245.50      273.41     18.07 o 
   2   7   6       42.52       48.15     10.77 o 
   3   7   6      529.32      609.57     24.50 o 
   4   7   6        0.07        0.58      8.57 o 
   5   7   6      346.09      390.10     19.22 o 
 -19   0   7       66.92       14.15     33.36 o 
 -17   0   7      562.07      598.38     27.04 o 
 -15   0   7      163.16      201.73     14.58 o 
 -13   0   7       91.14       82.46      6.80 o 
 -11   0   7        5.66        4.23      3.30 o 
  -9   0   7       96.95       89.98      6.99 o 
  -7   0   7     3699.19     3862.20     80.15 o 
  -5   0   7      289.04      337.59     11.75 o 
  -3   0   7    15866.93    15836.75    235.18 o 
  -1   0   7      534.27      546.39      9.17 o 
   1   0   7      120.69      110.72      5.47 o 
   3   0   7      646.23      628.66     13.30 o 
   5   0   7      612.47      697.21     15.47 o 
   7   0   7       57.51       56.05      4.71 o 
   9   0   7       82.96       81.41      6.04 o 
  11   0   7        0.52       -0.77      7.26 o 
  13   0   7      111.31       87.75     16.13 o 
 -19   1   7      263.82      269.04     54.24 o 
 -18   1   7        1.13        1.94      6.60 o 
 -17   1   7        0.74       -1.72      7.23 o 
 -16   1   7       20.98       21.47      7.03 o 
 -15   1   7      176.07      178.65     10.28 o 
 -14   1   7       86.81       83.43      7.96 o 
 -13   1   7      910.02      851.12     29.54 o 
 -12   1   7       43.24       36.16      5.72 o 
 -11   1   7      570.05      532.31     11.21 o 
 -10   1   7      239.30      244.15      8.36 o 
  -9   1   7       11.37       10.44      2.14 o 
  -8   1   7       53.29       67.38      4.69 o 
  -7   1   7      771.21      781.52     13.12 o 
  -6   1   7      327.99      302.09      7.51 o 
  -5   1   7       65.06       71.39      4.66 o 
  -4   1   7     3415.93     3769.32     58.79 o 
  -3   1   7       87.12       84.65      2.44 o 
  -2   1   7        4.41        3.08      1.82 o 
  -1   1   7     2887.35     3083.72     29.99 o 
   0   1   7      775.70      829.45     12.68 o 
   1   1   7      860.34      890.80     13.52 o 
   2   1   7      392.18      441.07      8.84 o 
   3   1   7     3255.08     3456.68     45.08 o 
   4   1   7       40.90       44.99      2.45 o 
   5   1   7      175.72      153.39      4.94 o 
   6   1   7     1356.44     1376.52     21.55 o 
   7   1   7      218.58      204.20      8.09 o 
   8   1   7      536.56      560.89     14.11 o 
   9   1   7     2621.27     2579.13     37.45 o 
  10   1   7        7.92        7.80      3.34 o 
  11   1   7       49.03       51.06      6.20 o 
  12   1   7      196.75      188.74      8.85 o 
  13   1   7       37.83       40.31      7.06 o 
  14   1   7        6.41        1.39      8.17 o 
  15   1   7       12.89       15.38     12.33 o 
  16   1   7       15.62       18.07     11.66 o 
  17   1   7      151.08      191.06     59.05 o 
 -18   2   7        3.11       19.70     18.55 o 
 -17   2   7      154.17      151.40     11.14 o 
 -16   2   7       46.53       45.94      7.52 o 
 -15   2   7      131.11      124.69      9.53 o 
 -14   2   7        5.75        5.69      4.64 o 
 -13   2   7       24.16       25.24      6.62 o 
 -12   2   7      714.21      694.10     23.65 o 
 -11   2   7      230.31      223.97     14.46 o 
 -10   2   7      110.27      140.58      8.91 o 
  -9   2   7      440.27      423.33     11.33 o 
  -8   2   7        4.97       11.42      2.96 o 
  -7   2   7     2422.03     2355.62     38.84 o 
  -6   2   7        8.82        8.21      2.49 o 
  -5   2   7     2129.11     2195.18     30.40 o 
  -4   2   7        8.62       12.14      1.79 o 
  -3   2   7     1331.93     1469.99     19.67 o 
  -2   2   7     3357.66     3587.79     42.63 o 
  -1   2   7     4552.12     4811.56     59.27 o 
   0   2   7     2359.40     2557.56     39.50 o 
   1   2   7     2579.57     2709.15     39.67 o 
   2   2   7     3441.99     3755.22     53.65 o 
   3   2   7      358.79      336.36      7.62 o 
   4   2   7       79.24       82.51      8.06 o 
   5   2   7       39.26       25.96      3.25 o 
   6   2   7      455.51      475.08      9.40 o 
   7   2   7      513.38      503.41     12.43 o 
   8   2   7      143.78      141.53      5.62 o 
   9   2   7      306.34      289.77     14.42 o 
  10   2   7        9.03        6.40      3.23 o 
  11   2   7        3.46        5.95      3.84 o 
  12   2   7        0.11       -6.52      7.09 o 
  13   2   7        4.62       16.92      9.23 o 
  14   2   7      252.39      294.63     32.23 o 
  15   2   7        7.69        1.95     19.49 o 
  16   2   7       22.89        4.32     40.03 o 
  17   2   7       22.15      -10.57     43.99 o 
 -18   3   7       27.11       25.71     16.24 o 
 -17   3   7        5.50        4.66     11.25 o 
 -16   3   7        0.02       10.62      8.02 o 
 -15   3   7      163.73      174.35     25.95 o 
 -14   3   7        3.56       -1.29      5.48 o 
 -13   3   7      215.09      217.86     17.87 o 
 -12   3   7       95.52       92.27     10.35 o 
 -11   3   7      779.46      742.40     25.91 o 
 -10   3   7      443.66      425.41     12.61 o 
  -9   3   7      546.07      490.68     13.02 o 
  -8   3   7        0.47       -1.06      3.94 o 
  -7   3   7      371.91      303.58     13.36 o 
  -6   3   7       62.19       71.82      6.10 o 
  -5   3   7        6.13        1.11      2.96 o 
  -4   3   7       15.26       15.20      2.58 o 
  -3   3   7      196.42      217.41      5.04 o 
  -2   3   7      713.74      698.92     10.93 o 
  -1   3   7      438.14      443.02     10.88 o 
   0   3   7     1815.93     1835.90     25.40 o 
   1   3   7      192.37      195.84      7.74 o 
   2   3   7      111.97      109.97      5.47 o 
   3   3   7      236.09      183.70      5.88 o 
   4   3   7      268.64      236.41      7.19 o 
   5   3   7      498.12      448.38     13.07 o 
   6   3   7       66.99       48.45      5.87 o 
   7   3   7      283.56      276.15     10.81 o 
   8   3   7      125.15      107.51      8.55 o 
   9   3   7     1179.78     1222.55     38.27 o 
  10   3   7       16.45        8.06     10.17 o 
  11   3   7      223.70      200.41     10.45 o 
  12   3   7        0.02       -3.43      5.76 o 
  13   3   7       31.35       38.92      8.02 o 
  14   3   7      121.82      123.77     10.08 o 
  15   3   7       98.96      101.99     15.40 o 
  16   3   7       18.19       18.53     43.00 o 
 -16   4   7        2.77       -9.56     12.74 o 
 -15   4   7        1.51       -2.68     15.92 o 
 -14   4   7       42.58       58.41     14.16 o 
 -13   4   7       38.51       18.40      6.50 o 
 -12   4   7       14.16       21.60      7.35 o 
 -11   4   7       84.98       88.88      8.44 o 
 -10   4   7       47.36       59.28     15.19 o 
  -9   4   7      232.10      207.02     10.13 o 
  -8   4   7        1.12        1.15      4.94 o 
  -7   4   7        9.86       11.99      5.26 o 
  -6   4   7      206.05      221.56      9.96 o 
  -5   4   7      190.86      196.78     11.43 o 
  -4   4   7      135.27      118.31      5.79 o 
  -3   4   7      316.08      351.59      9.91 o 
  -2   4   7      230.00      223.76     11.44 o 
  -1   4   7      265.51      254.10      8.71 o 
   0   4   7        0.09       -0.13      3.37 o 
   1   4   7       59.81       58.44      4.70 o 
   2   4   7      934.32      895.37     18.31 o 
   3   4   7       64.58       68.12      5.25 o 
   4   4   7      382.91      334.73      9.85 o 
   5   4   7       66.62       80.58     11.12 o 
   6   4   7      116.05       81.95      9.74 o 
   7   4   7      185.66      172.64     13.01 o 
   8   4   7       93.86       83.53      8.23 o 
   9   4   7      967.24      948.17     23.23 o 
  10   4   7      213.70      214.63     17.53 o 
  11   4   7      438.18      450.95     19.57 o 
  12   4   7      280.36      287.29     13.94 o 
  13   4   7      204.93      194.73     12.42 o 
  14   4   7       17.91        6.81     20.31 o 
 -13   5   7       75.17       62.20      9.31 o 
 -12   5   7      179.57      185.42     13.82 o 
 -11   5   7      165.55      152.90     18.28 o 
 -10   5   7      800.60      881.71     37.09 o 
  -9   5   7      261.65      234.29     13.91 o 
  -8   5   7      173.20      197.99     26.87 o 
  -7   5   7      443.58      433.35     17.11 o 
  -6   5   7      124.19      119.58      9.55 o 
  -5   5   7        4.18        0.43      5.78 o 
  -4   5   7        0.00       -1.79      5.68 o 
  -3   5   7      168.48      165.71      8.44 o 
  -2   5   7        7.36        6.06      4.96 o 
  -1   5   7       31.74       40.53      4.95 o 
   0   5   7      115.35      115.57      6.67 o 
   1   5   7      130.30      132.88      7.12 o 
   2   5   7       18.21       21.92      5.69 o 
   3   5   7       74.62       87.95      7.21 o 
   4   5   7        1.55        9.15      6.37 o 
   5   5   7       54.07       47.29      7.06 o 
   6   5   7      525.93      500.84     22.16 o 
   7   5   7      270.48      289.81     28.87 o 
   8   5   7       19.90       17.00      7.23 o 
   9   5   7        5.11        4.78     10.95 o 
  10   5   7        6.48        9.05      7.17 o 
  11   5   7       73.64       73.60      9.97 o 
  12   5   7      106.46      138.73     48.75 o 
 -11   6   7       41.70       89.58     40.48 o 
 -10   6   7       31.81       30.52     16.79 o 
  -9   6   7       42.76       71.32     10.83 o 
  -8   6   7       32.06       37.62     10.99 o 
  -7   6   7       85.02       91.65     23.58 o 
  -6   6   7       84.92       70.55     12.76 o 
  -5   6   7       24.16        5.98      8.58 o 
  -4   6   7       40.51       30.93     10.95 o 
  -3   6   7       58.37       36.91      8.53 o 
  -2   6   7       22.58       19.27      7.58 o 
  -1   6   7      383.56      414.46     15.24 o 
   0   6   7       14.28       14.99      6.39 o 
   1   6   7      323.37      347.48     12.74 o 
   2   6   7       94.64       90.67     11.04 o 
   3   6   7      192.72      200.26     10.64 o 
   4   6   7        4.26       16.04      6.96 o 
   5   6   7       30.69       29.29      7.50 o 
   6   6   7       28.82       30.36      8.84 o 
   7   6   7       11.86        7.84      7.72 o 
   8   6   7       98.07       88.95     14.46 o 
   9   6   7      104.93       89.29     22.66 o 
  -5   7   7        4.36       -9.44     15.70 o 
  -4   7   7        0.79      -13.24     15.74 o 
  -3   7   7      106.16      104.02     12.77 o 
  -2   7   7        1.06       11.98      7.75 o 
  -1   7   7       51.05       54.76      9.50 o 
   0   7   7       83.35       82.09     12.79 o 
   1   7   7       54.30       49.92     13.23 o 
   2   7   7       52.71       64.71     11.16 o 
   3   7   7       30.81        2.99     15.81 o 
   4   7   7      179.35      199.62     15.82 o 
   5   7   7       35.33       38.28     10.66 o 
 -18   0   8       86.95       73.98     43.24 o 
 -16   0   8       82.94       78.74     12.78 o 
 -14   0   8       65.59       67.81     13.33 o 
 -12   0   8      569.85      546.17     16.57 o 
 -10   0   8        6.71        6.05      5.58 o 
  -8   0   8       57.11       66.21      5.01 o 
  -6   0   8     2136.74     2134.96     52.51 o 
  -4   0   8       71.91       65.49      3.33 o 
  -2   0   8     2884.97     3005.25     46.87 o 
   0   0   8      244.32      229.58     10.64 o 
   2   0   8     2118.95     2048.00     47.82 o 
   4   0   8     1274.72     1273.56     25.26 o 
   6   0   8       28.40       36.00      6.37 o 
   8   0   8      882.67      906.91     28.92 o 
  10   0   8       27.49       29.16      8.48 o 
  12   0   8        9.80        8.54      9.55 o 
 -19   1   8      280.29      335.12     57.69 o 
 -18   1   8      167.53      201.43     15.53 o 
 -17   1   8       42.03       78.37     10.40 o 
 -16   1   8      143.16      136.43     14.14 o 
 -15   1   8       15.36       18.04     11.19 o 
 -14   1   8      125.78      149.30      9.12 o 
 -13   1   8       32.15       32.74      4.50 o 
 -12   1   8      146.29      146.32      6.44 o 
 -11   1   8      215.17      215.72      7.51 o 
 -10   1   8     1277.72     1268.05     28.34 o 
  -9   1   8      691.54      682.07     15.01 o 
  -8   1   8     1574.45     1525.20     23.25 o 
  -7   1   8      369.05      353.65      9.07 o 
  -6   1   8       94.25       86.05      4.02 o 
  -5   1   8        1.45        1.05      1.94 o 
  -4   1   8      486.60      479.06     11.47 o 
  -3   1   8        0.04       -0.38      1.06 o 
  -2   1   8      158.45      158.65      3.40 o 
  -1   1   8       18.13       13.95      1.35 o 
   0   1   8      446.97      452.26     10.37 o 
   1   1   8      165.22      173.91      3.88 o 
   2   1   8       11.48        6.80      2.49 o 
   3   1   8      226.35      240.20      5.04 o 
   4   1   8      174.28      169.57      4.56 o 
   5   1   8      394.22      401.72      7.43 o 
   6   1   8     1579.84     1592.43     25.99 o 
   7   1   8       26.16       23.82      4.34 o 
   8   1   8       51.70       44.99      5.57 o 
   9   1   8      140.21      141.70      9.54 o 
  10   1   8      267.90      265.51      9.65 o 
  11   1   8        1.19       -1.77      5.97 o 
  12   1   8       66.29       91.59     11.84 o 
  13   1   8        4.80       10.60      9.67 o 
  14   1   8      318.23      319.34     40.66 o 
  15   1   8      168.33      234.45     32.33 o 
  16   1   8       64.03       47.32     45.99 o 
 -18   2   8      160.71      175.36     14.53 o 
 -17   2   8        0.69        0.19      6.05 o 
 -16   2   8        9.38       12.37      5.99 o 
 -15   2   8       16.10       11.12      8.16 o 
 -14   2   8      204.05      184.36     12.87 o 
 -13   2   8      205.45      210.99     10.50 o 
 -12   2   8       47.75       51.48      5.93 o 
 -11   2   8       10.64       12.85      5.05 o 
 -10   2   8       68.33       57.04      6.22 o 
  -9   2   8      135.06      130.48      6.02 o 
  -8   2   8        0.38        5.24      3.28 o 
  -7   2   8      383.27      368.29      9.38 o 
  -6   2   8      482.04      455.81      9.29 o 
  -5   2   8        9.02       12.03      2.06 o 
  -4   2   8      270.14      255.17      5.80 o 
  -3   2   8       47.44       56.60      3.91 o 
  -2   2   8      966.16      946.55     13.91 o 
  -1   2   8     1105.02     1075.00     17.24 o 
   0   2   8      396.95      380.23      8.22 o 
   1   2   8       11.45       10.02      1.88 o 
   2   2   8     2591.85     2643.62     36.42 o 
   3   2   8      223.75      201.15      5.80 o 
   4   2   8      124.69      109.95      6.53 o 
   5   2   8        9.67        5.54      2.65 o 
   6   2   8      684.35      690.46     16.02 o 
   7   2   8      365.33      336.88      8.41 o 
   8   2   8       17.80       21.32      3.25 o 
   9   2   8       17.36       15.84      5.63 o 
  10   2   8      125.11      124.45      6.03 o 
  11   2   8        2.42       -1.57      4.46 o 
  12   2   8        5.97        6.77      4.88 o 
  13   2   8       12.73       -1.08      9.79 o 
  14   2   8       25.72       22.60      9.30 o 
  15   2   8      128.29       96.05     35.22 o 
  16   2   8       62.11       52.75     44.35 o 
 -17   3   8       15.28        8.39      6.25 o 
 -16   3   8       38.75       43.47      9.92 o 
 -15   3   8       26.29       13.78     14.86 o 
 -14   3   8      231.79      272.58     22.01 o 
 -13   3   8      412.85      421.61     13.80 o 
 -12   3   8       18.31       24.76      7.89 o 
 -11   3   8       33.62       25.71      6.08 o 
 -10   3   8      589.15      547.97     14.72 o 
  -9   3   8      129.20      109.97      7.10 o 
  -8   3   8       57.15       55.64      5.42 o 
  -7   3   8       41.98       36.74      5.19 o 
  -6   3   8       20.16       24.75      3.01 o 
  -5   3   8        0.33       -1.60      2.78 o 
  -4   3   8     1066.98     1049.14     16.71 o 
  -3   3   8        0.01       -4.17      4.17 o 
  -2   3   8       95.88       89.95      5.28 o 
  -1   3   8        0.07        1.63      2.45 o 
   0   3   8      254.43      253.81      9.97 o 
   1   3   8       78.69       81.73      3.95 o 
   2   3   8      286.03      308.78     12.09 o 
   3   3   8      305.52      303.17     10.38 o 
   4   3   8       12.72       14.91      3.26 o 
   5   3   8        8.42        9.29      3.53 o 
   6   3   8      823.86      836.10     15.96 o 
   7   3   8       20.31       16.17      4.93 o 
   8   3   8      262.36      268.35     17.01 o 
   9   3   8      211.15      201.70      7.47 o 
  10   3   8      268.43      282.67     25.07 o 
  11   3   8        5.53        1.18      5.47 o 
  12   3   8      228.21      252.31     18.61 o 
  13   3   8        1.83        2.30     10.65 o 
  14   3   8        2.63        7.52     31.78 o 
  15   3   8        8.93       -9.47     15.81 o 
  16   3   8      101.48       71.65     50.43 o 
 -16   4   8      152.22      143.84     21.12 o 
 -15   4   8       22.35       20.10      7.20 o 
 -14   4   8       38.57       47.02      8.02 o 
 -13   4   8       11.68        7.40      8.54 o 
 -12   4   8       18.56        8.14     10.81 o 
 -11   4   8       87.65       74.41      8.10 o 
 -10   4   8      376.78      327.58     17.85 o 
  -9   4   8       70.34       79.78      8.04 o 
  -8   4   8        8.05        8.61      5.34 o 
  -7   4   8      403.71      382.69     13.52 o 
  -6   4   8        2.14       -0.13      4.87 o 
  -5   4   8        0.65       -4.57      4.57 o 
  -4   4   8      380.50      405.24     13.01 o 
  -3   4   8       24.08       29.89      4.73 o 
  -2   4   8      166.25      165.97      6.12 o 
  -1   4   8      798.82      788.87     14.61 o 
   0   4   8     1288.45     1298.47     20.36 o 
   1   4   8       37.96       31.18      3.61 o 
   2   4   8      102.27      118.31      5.32 o 
   3   4   8      332.61      289.22      9.62 o 
   4   4   8       25.10       26.68      4.00 o 
   5   4   8       59.91       73.81      7.01 o 
   6   4   8      495.31      435.17     14.75 o 
   7   4   8       11.19        1.38      5.07 o 
   8   4   8       72.62       92.61     28.02 o 
   9   4   8      101.88       86.99      9.22 o 
  10   4   8        0.86        7.13      6.28 o 
  11   4   8       70.13       85.08      8.93 o 
  12   4   8       23.72       10.92      6.95 o 
  13   4   8       34.16       28.50     10.52 o 
  14   4   8       16.53       44.59     34.61 o 
 -14   5   8        0.01       -7.94     44.52 o 
 -13   5   8      154.91      181.60     16.54 o 
 -12   5   8        2.08       -7.61      7.61 o 
 -11   5   8       26.13       11.72     18.82 o 
 -10   5   8      111.65      146.42     17.61 o 
  -9   5   8       66.14       72.74     11.58 o 
  -8   5   8       85.25      104.64     10.42 o 
  -7   5   8      172.53      176.20     11.05 o 
  -6   5   8      354.13      335.49     13.79 o 
  -5   5   8      110.64      120.03      9.79 o 
  -4   5   8       14.69        5.38      7.16 o 
  -3   5   8      229.12      232.65     16.30 o 
  -2   5   8       35.27       36.29      5.35 o 
  -1   5   8      651.99      631.35     13.30 o 
   0   5   8       13.25        5.95      5.93 o 
   1   5   8       89.26       86.91      6.40 o 
   2   5   8      113.86       86.25      7.20 o 
   3   5   8      145.87      147.79      8.57 o 
   4   5   8        3.68       -3.39      5.74 o 
   5   5   8       96.15      103.37      9.23 o 
   6   5   8       19.04       12.44      6.91 o 
   7   5   8      454.14      492.87     33.19 o 
   8   5   8       59.33       38.93     11.55 o 
   9   5   8      550.36      554.13     49.73 o 
  10   5   8       12.03        4.47      9.42 o 
  11   5   8        6.44       11.12     10.65 o 
  12   5   8       69.55       67.61     48.11 o 
 -11   6   8        6.01      -19.13     35.57 o 
 -10   6   8      222.33      233.32     30.00 o 
  -9   6   8       53.68       47.14     10.07 o 
  -8   6   8      158.76      161.37     16.64 o 
  -7   6   8      121.40      137.87     15.91 o 
  -6   6   8       89.32       71.99     10.20 o 
  -5   6   8      263.82      266.35     26.92 o 
  -4   6   8       13.16        7.21      7.93 o 
  -3   6   8      323.70      342.18     13.19 o 
  -2   6   8        1.74       -2.37      7.03 o 
  -1   6   8      805.74      851.79     25.71 o 
   0   6   8        8.19       16.50      6.46 o 
   1   6   8      206.74      222.78     13.40 o 
   2   6   8        4.27        8.03      6.45 o 
   3   6   8       10.27       -0.01      6.62 o 
   4   6   8       99.32       99.13      9.11 o 
   5   6   8      133.92      162.28     19.59 o 
   6   6   8       12.86        3.36      7.61 o 
   7   6   8       55.91       54.24     11.13 o 
   8   6   8       88.66      123.09     11.86 o 
   9   6   8       13.86       36.95     48.96 o 
  -5   7   8      119.39       98.14     44.10 o 
  -4   7   8        4.48       19.78     13.92 o 
  -3   7   8       26.91       22.24     18.37 o 
  -2   7   8       41.77       53.72      9.61 o 
  -1   7   8       49.76       60.64     10.03 o 
   0   7   8       49.36       45.51     10.16 o 
   1   7   8       78.05       71.50     11.29 o 
   2   7   8        2.47       -2.46     11.26 o 
   3   7   8        9.25       14.21     18.81 o 
   4   7   8        9.72       11.45      9.71 o 
 -19   0   9       26.74        5.00     32.52 o 
 -17   0   9      212.73      232.07     17.31 o 
 -15   0   9       60.07       76.16     16.82 o 
 -13   0   9      781.21      809.70     23.69 o 
 -11   0   9     3143.53     3110.31     65.51 o 
  -9   0   9     2526.79     2577.03     56.38 o 
  -7   0   9      631.93      617.57     16.88 o 
  -5   0   9      102.13      146.31      5.19 o 
  -3   0   9     1693.50     1894.01     30.74 o 
  -1   0   9     5042.76     5297.26     78.88 o 
   1   0   9     1071.85     1170.69     29.89 o 
   3   0   9     1260.18     1173.97     30.23 o 
   5   0   9     1130.37     1110.83     30.73 o 
   7   0   9       50.71       50.47     15.30 o 
   9   0   9      495.94      487.88     20.91 o 
  11   0   9      329.54      319.18     18.97 o 
  13   0   9        1.99       11.81     13.02 o 
 -18   1   9       46.18       73.12     10.83 o 
 -17   1   9      484.26      552.65     42.57 o 
 -16   1   9       22.79       27.44      8.22 o 
 -15   1   9       10.24       20.96     10.54 o 
 -14   1   9        2.67        6.46      4.68 o 
 -13   1   9      303.01      319.42     12.18 o 
 -12   1   9        0.17        2.73      3.07 o 
 -11   1   9      704.22      715.98     13.29 o 
 -10   1   9      445.35      450.46      9.51 o 
  -9   1   9      680.74      660.67     12.29 o 
  -8   1   9      195.70      186.37      7.95 o 
  -7   1   9      219.71      187.00      5.45 o 
  -6   1   9       25.15       20.46      2.66 o 
  -5   1   9       84.72       52.14      4.67 o 
  -4   1   9       27.05       20.57      2.63 o 
  -3   1   9        3.64        0.00      2.39 o 
  -2   1   9      289.32      331.43      5.32 o 
  -1   1   9       31.86       24.50      2.99 o 
   0   1   9     3242.77     3651.99     45.42 o 
   1   1   9      229.34      225.88      5.48 o 
   2   1   9      396.76      479.83     11.50 o 
   3   1   9      148.63      189.32      7.33 o 
   4   1   9       21.99       26.20      2.66 o 
   5   1   9      165.41      146.05      6.14 o 
   6   1   9     1101.48     1088.57     21.87 o 
   7   1   9      736.59      743.11     14.79 o 
   8   1   9      856.19      851.87     31.88 o 
   9   1   9     1331.73     1312.77     25.52 o 
  10   1   9      362.58      365.59     10.96 o 
  11   1   9      965.14      957.42     25.45 o 
  12   1   9       75.52       67.47      7.28 o 
  13   1   9      259.32      253.25     12.10 o 
  14   1   9       23.08       11.87     13.76 o 
  15   1   9      527.81      382.58     70.18 o 
  16   1   9       21.16       40.46     44.72 o 
 -18   2   9      179.87      142.78     29.94 o 
 -17   2   9      198.13      185.54     19.82 o 
 -16   2   9        2.26       -4.42      4.42 o 
 -15   2   9       12.11        6.46      5.41 o 
 -14   2   9      197.58      229.26     14.78 o 
 -13   2   9       20.35       19.51      9.44 o 
 -12   2   9       76.31       85.54      6.13 o 
 -11   2   9      169.43      166.39      7.41 o 
 -10   2   9      417.64      413.56     11.07 o 
  -9   2   9       14.62        7.66      4.71 o 
  -8   2   9      509.88      578.07     12.96 o 
  -7   2   9        4.57       15.51      5.43 o 
  -6   2   9       27.72       23.16      3.40 o 
  -5   2   9      164.03      164.37      6.32 o 
  -4   2   9       56.39       84.86      4.21 o 
  -3   2   9     1172.14     1198.74     17.88 o 
  -2   2   9      162.97      184.08      5.06 o 
  -1   2   9     7980.70     7965.78     93.93 o 
   0   2   9     1587.49     1636.32     28.42 o 
   1   2   9      381.17      351.96      7.48 o 
   2   2   9        6.88       14.69      2.30 o 
   3   2   9      436.45      421.28     15.44 o 
   4   2   9      576.76      581.74     11.18 o 
   5   2   9     1420.31     1460.81     23.59 o 
   6   2   9      145.73      156.51      8.20 o 
   7   2   9      322.90      344.70     13.22 o 
   8   2   9     1144.42     1133.38     28.49 o 
   9   2   9        1.36        1.03      2.93 o 
  10   2   9       87.74       99.59      5.63 o 
  11   2   9       91.25       98.67      8.51 o 
  12   2   9      101.14       97.25      7.42 o 
  13   2   9       45.19       49.25     23.78 o 
  14   2   9       37.85       33.61     38.45 o 
  15   2   9       25.80       -7.41     27.84 o 
  16   2   9        1.53        1.05     40.54 o 
 -17   3   9        1.65       15.84     17.69 o 
 -16   3   9        0.44       -4.65      4.95 o 
 -15   3   9      121.07      141.29     17.80 o 
 -14   3   9       21.42        8.55      5.49 o 
 -13   3   9      166.11      175.10     10.41 o 
 -12   3   9       21.84       16.68      5.03 o 
 -11   3   9      104.21      107.57     13.51 o 
 -10   3   9      258.52      243.19      9.88 o 
  -9   3   9      391.71      408.86     12.37 o 
  -8   3   9     1197.58     1107.39     20.94 o 
  -7   3   9       37.40       26.94      4.27 o 
  -6   3   9      459.42      448.44      9.92 o 
  -5   3   9     1112.95     1070.32     17.10 o 
  -4   3   9      262.11      269.29      7.20 o 
  -3   3   9     1251.69     1222.88     21.91 o 
  -2   3   9      343.89      313.19      7.84 o 
  -1   3   9      196.57      153.73      5.37 o 
   0   3   9        4.96       10.84      3.33 o 
   1   3   9       14.93       27.29      3.37 o 
   2   3   9       17.13        7.23      2.97 o 
   3   3   9       11.15       12.16      3.15 o 
   4   3   9       30.38       20.65      3.41 o 
   5   3   9        0.69       -0.88      5.03 o 
   6   3   9     1134.08     1112.25     20.18 o 
   7   3   9      209.99      206.41     12.28 o 
   8   3   9       43.77       47.67      4.60 o 
   9   3   9       16.40       11.79      3.92 o 
  10   3   9       47.02       45.05      6.38 o 
  11   3   9       79.01       71.56      7.69 o 
  12   3   9       51.88       58.02     12.74 o 
  13   3   9      214.45      224.51     46.28 o 
  14   3   9       15.58       23.02     24.80 o 
  15   3   9       67.73       48.63     33.61 o 
 -16   4   9       35.19       64.06     30.14 o 
 -15   4   9       53.92       67.21     20.99 o 
 -14   4   9       27.66       33.90      7.73 o 
 -13   4   9      116.83      120.50     18.64 o 
 -12   4   9      111.25      105.37      9.35 o 
 -11   4   9      106.85       97.35     10.08 o 
 -10   4   9      134.46      152.72     15.39 o 
  -9   4   9       86.82       71.99      8.00 o 
  -8   4   9       23.95       15.94      6.47 o 
  -7   4   9       35.79       26.42      6.03 o 
  -6   4   9       22.97       21.27      5.75 o 
  -5   4   9       72.49       79.18      8.17 o 
  -4   4   9        1.02       -0.63      3.67 o 
  -3   4   9      117.77      126.69      9.22 o 
  -2   4   9       13.00       14.13      5.50 o 
  -1   4   9       16.47       16.15      3.43 o 
   0   4   9       21.43       17.59      3.41 o 
   1   4   9      530.27      590.90     11.99 o 
   2   4   9      363.18      363.93      8.80 o 
   3   4   9      248.81      283.91      8.61 o 
   4   4   9      274.38      296.61     13.55 o 
   5   4   9       14.93       21.79      7.12 o 
   6   4   9        7.39        5.69      4.52 o 
   7   4   9       93.59       82.94      7.51 o 
   8   4   9      346.43      310.84     24.58 o 
   9   4   9       34.40       17.97      9.93 o 
  10   4   9      173.21      147.23     30.63 o 
  11   4   9      220.06      182.67     28.24 o 
  12   4   9        0.45       -6.30      9.38 o 
  13   4   9       10.49       21.17     11.69 o 
  14   4   9       29.24       -2.91     40.00 o 
 -14   5   9        1.37        6.92     46.81 o 
 -13   5   9       52.92       53.13     17.08 o 
 -12   5   9       58.86       54.57      9.02 o 
 -11   5   9       34.20       24.80      7.09 o 
 -10   5   9       21.25       38.94     10.37 o 
  -9   5   9      321.70      316.56     24.68 o 
  -8   5   9       65.84       52.51      8.99 o 
  -7   5   9       57.42       59.36      9.80 o 
  -6   5   9      112.68      124.61     10.01 o 
  -5   5   9      319.29      310.22     16.56 o 
  -4   5   9      812.46      839.97     22.08 o 
  -3   5   9      371.78      359.15     12.90 o 
  -2   5   9        0.08        4.13      4.51 o 
  -1   5   9      171.20      174.05      7.49 o 
   0   5   9       57.69       52.99      5.76 o 
   1   5   9      116.94       97.98      8.53 o 
   2   5   9      482.13      458.40     13.79 o 
   3   5   9       26.84       26.46      6.71 o 
   4   5   9      226.79      205.25     14.32 o 
   5   5   9        5.37       10.78      6.52 o 
   6   5   9       44.14       29.78      7.61 o 
   7   5   9        1.48       -5.56      7.25 o 
   8   5   9       10.58       18.18      7.56 o 
   9   5   9       64.30       60.13     13.07 o 
  10   5   9       48.59       49.68     15.49 o 
  11   5   9       47.66       34.93     12.22 o 
 -11   6   9       18.18       39.61     34.93 o 
 -10   6   9      108.29       67.94     29.77 o 
  -9   6   9      126.43      132.47     17.05 o 
  -8   6   9       19.31        8.48     14.15 o 
  -7   6   9      122.91      105.54     11.91 o 
  -6   6   9        4.25       13.00      8.03 o 
  -5   6   9       44.78       51.40      9.77 o 
  -4   6   9      243.08      226.35     12.75 o 
  -3   6   9      114.15      126.56      9.59 o 
  -2   6   9      351.63      377.98     14.96 o 
  -1   6   9       10.96        0.89      7.61 o 
   0   6   9      169.27      171.01     11.31 o 
   1   6   9       38.72       42.22      7.15 o 
   2   6   9      587.95      653.42     18.98 o 
   3   6   9       63.81       68.94      8.25 o 
   4   6   9       47.65       69.91      8.61 o 
   5   6   9      447.08      513.06     20.01 o 
   6   6   9       38.48       35.76      8.07 o 
   7   6   9      135.93      154.47     28.19 o 
   8   6   9       73.99       45.91     13.60 o 
  -5   7   9       32.55       69.61     44.52 o 
  -4   7   9      190.30      196.70     17.41 o 
  -3   7   9        0.04       17.88     10.27 o 
  -2   7   9       44.25       35.11     11.31 o 
  -1   7   9       26.69       14.27     10.39 o 
   0   7   9      269.12      287.92     18.82 o 
   1   7   9       12.58       24.69     15.64 o 
   2   7   9       83.60      118.68     17.08 o 
   3   7   9        0.29       17.31     15.43 o 
 -18   0  10        7.30        2.91      8.63 o 
 -16   0  10      116.03      146.38     13.80 o 
 -14   0  10      226.04      240.55     15.13 o 
 -12   0  10      121.99      139.96      8.24 o 
 -10   0  10     1116.32     1146.69     28.84 o 
  -8   0  10      376.68      386.06     13.14 o 
  -6   0  10      425.90      471.52     12.09 o 
  -4   0  10      752.39      706.41     16.76 o 
  -2   0  10        5.08        8.94      2.11 o 
   0   0  10     5015.63     5201.59     97.52 o 
   2   0  10      783.53      858.41     44.97 o 
   4   0  10     2779.46     2657.66     55.41 o 
   6   0  10      166.45      154.28     15.49 o 
   8   0  10     1800.86     1775.21     60.65 o 
  10   0  10      742.18      790.83     29.03 o 
  12   0  10       32.46       12.08     12.11 o 
  14   0  10       49.68       44.02     17.85 o 
 -18   1  10      115.37      117.78     12.77 o 
 -17   1  10        7.88       25.54      7.09 o 
 -16   1  10       18.99       12.22      9.37 o 
 -15   1  10       42.42       37.73      6.80 o 
 -14   1  10        0.13       -1.72      4.50 o 
 -13   1  10       90.10       92.32     12.05 o 
 -12   1  10      759.45      674.72     18.44 o 
 -11   1  10      176.13      182.04      9.38 o 
 -10   1  10      192.72      190.17     10.42 o 
  -9   1  10       20.94       20.72      2.82 o 
  -8   1  10      883.61      890.81     16.07 o 
  -7   1  10        2.28        5.45      2.44 o 
  -6   1  10     1331.99     1360.31     21.60 o 
  -5   1  10       63.02       53.50      5.33 o 
  -4   1  10     2058.81     2135.81     31.10 o 
  -3   1  10       79.58       95.56      3.65 o 
  -2   1  10     1781.86     1775.12     22.05 o 
  -1   1  10     1149.53     1216.36     16.89 o 
   0   1  10     1504.03     1570.36     23.34 o 
   1   1  10        0.16        3.95      1.90 o 
   2   1  10        4.31        6.27      2.37 o 
   3   1  10      188.09      189.68      8.37 o 
   4   1  10       56.81       51.70      3.25 o 
   5   1  10      162.18      152.13      4.50 o 
   6   1  10       75.42       79.00      3.48 o 
   7   1  10      167.20      172.54      7.38 o 
   8   1  10        7.94       10.32      3.10 o 
   9   1  10      221.02      230.72      8.87 o 
  10   1  10      211.37      218.01     10.11 o 
  11   1  10       23.55       34.71      7.62 o 
  12   1  10      247.91      260.35     14.79 o 
  13   1  10        2.17       -2.68     11.79 o 
  14   1  10       36.17       29.02     24.94 o 
  15   1  10       48.19      100.32     48.71 o 
  16   1  10      197.64      143.74     55.88 o 
 -18   2  10       29.38       23.76     24.58 o 
 -17   2  10       86.55      112.56     11.83 o 
 -16   2  10        2.70        2.69      6.23 o 
 -15   2  10        0.03       -3.38      5.62 o 
 -14   2  10      243.93      241.97     11.91 o 
 -13   2  10       21.45       19.77      5.61 o 
 -12   2  10      310.23      331.74     22.90 o 
 -11   2  10        8.79        4.03      3.70 o 
 -10   2  10        2.48       -0.72      3.14 o 
  -9   2  10      332.83      312.72      9.28 o 
  -8   2  10      106.06       82.38      9.35 o 
  -7   2  10       20.61       22.84      4.83 o 
  -6   2  10       45.57       44.79      3.19 o 
  -5   2  10      225.16      239.91      6.05 o 
  -4   2  10      315.17      291.36      6.79 o 
  -3   2  10        4.70        8.80      2.63 o 
  -2   2  10        0.95        2.60      2.26 o 
  -1   2  10     1162.66     1138.85     17.00 o 
   0   2  10      176.90      187.87      6.66 o 
   1   2  10       26.74       22.04      2.67 o 
   2   2  10     1199.42     1192.94     22.71 o 
   3   2  10       15.92       17.77      2.99 o 
   4   2  10      651.51      658.14     15.87 o 
   5   2  10      194.08      193.31     10.82 o 
   6   2  10       23.63       24.59      3.18 o 
   7   2  10       80.23       92.91     12.20 o 
   8   2  10      326.19      326.62     14.40 o 
   9   2  10       23.33       20.37      4.15 o 
  10   2  10       12.99       19.39      4.54 o 
  11   2  10       12.42        7.32      5.26 o 
  12   2  10        0.65        1.67      8.41 o 
  13   2  10       40.49       50.66     14.12 o 
  14   2  10       55.00       18.36     28.12 o 
  15   2  10        1.37        4.46     30.31 o 
  16   2  10       16.83       37.09     51.16 o 
 -17   3  10       84.62       78.28     16.98 o 
 -16   3  10       52.01       44.39      8.21 o 
 -15   3  10        1.00       -1.64      4.77 o 
 -14   3  10        0.01        1.28      4.93 o 
 -13   3  10       47.88       48.71      9.11 o 
 -12   3  10        0.04        4.89      6.19 o 
 -11   3  10      157.87      138.07     12.21 o 
 -10   3  10       39.26       25.98      6.34 o 
  -9   3  10        0.59       -1.49      4.65 o 
  -8   3  10      919.07      926.34     18.03 o 
  -7   3  10      139.23      166.61      8.31 o 
  -6   3  10      471.97      470.65     10.20 o 
  -5   3  10      516.16      484.84     11.67 o 
  -4   3  10      391.48      375.35     16.00 o 
  -3   3  10      982.76      988.40     17.47 o 
  -2   3  10        0.30        1.12      3.05 o 
  -1   3  10       42.54       51.04      5.99 o 
   0   3  10      108.94      106.98      5.30 o 
   1   3  10      237.63      238.07      6.23 o 
   2   3  10       80.79       64.30      4.01 o 
   3   3  10       41.91       27.08      3.67 o 
   4   3  10       15.33       13.04      3.20 o 
   5   3  10       20.96       18.04      4.16 o 
   6   3  10       94.55       80.62      6.12 o 
   7   3  10       97.89       88.87      5.98 o 
   8   3  10      345.26      372.72     19.65 o 
   9   3  10       20.56       24.69      6.18 o 
  10   3  10        1.01        0.64      5.40 o 
  11   3  10      487.69      484.26     25.74 o 
  12   3  10      170.11      203.47     18.21 o 
  13   3  10       21.19       22.52     27.92 o 
  14   3  10      108.30       82.46     40.17 o 
  15   3  10        6.96      -13.79     31.40 o 
 -16   4  10      189.58      204.23     58.51 o 
 -15   4  10       56.39       55.69      9.15 o 
 -14   4  10      189.26      219.97     21.26 o 
 -13   4  10       24.76       10.39      6.95 o 
 -12   4  10      395.75      395.78     15.66 o 
 -11   4  10      357.52      329.49     13.96 o 
 -10   4  10      423.09      416.75     22.42 o 
  -9   4  10       73.24       89.17      8.84 o 
  -8   4  10      145.20      127.67      9.52 o 
  -7   4  10        9.60        6.39      5.69 o 
  -6   4  10      171.46      159.31     12.09 o 
  -5   4  10       24.16       23.23      5.67 o 
  -4   4  10      488.42      490.99     11.88 o 
  -3   4  10       17.23       17.31      4.16 o 
  -2   4  10      142.18      148.16      7.62 o 
  -1   4  10      995.16     1018.73     17.08 o 
   0   4  10       64.67       60.07      5.55 o 
   1   4  10       14.32       13.10      3.54 o 
   2   4  10      219.05      218.84      7.09 o 
   3   4  10        0.20        5.50      3.35 o 
   4   4  10      406.14      384.59     10.16 o 
   5   4  10      221.60      193.97      8.49 o 
   6   4  10      342.08      339.53     17.25 o 
   7   4  10       80.28       77.54      7.66 o 
   8   4  10      660.80      673.14     18.84 o 
   9   4  10        0.22       -7.76     10.96 o 
  10   4  10      113.28      107.57     18.47 o 
  11   4  10      160.04      166.47     45.34 o 
  12   4  10       35.40        7.73     11.01 o 
  13   4  10        0.30      -14.37     29.21 o 
 -14   5  10        0.38      -35.06     47.04 o 
 -13   5  10       28.07       20.41     15.40 o 
 -12   5  10        0.77       -5.94      9.66 o 
 -11   5  10      246.32      238.64     26.62 o 
 -10   5  10       69.61       72.93     11.43 o 
  -9   5  10      487.14      457.88     21.46 o 
  -8   5  10        0.85        1.61      7.06 o 
  -7   5  10        0.35       -2.63      6.67 o 
  -6   5  10       18.91       16.72      7.80 o 
  -5   5  10      202.54      192.11     14.57 o 
  -4   5  10      243.37      267.07     12.99 o 
  -3   5  10       47.74       45.11      7.27 o 
  -2   5  10       47.21       41.27      5.83 o 
  -1   5  10        4.81       -2.37      4.43 o 
   0   5  10      182.10      189.99     11.05 o 
   1   5  10      410.89      436.08     12.04 o 
   2   5  10      133.65      110.07     14.73 o 
   3   5  10        1.32        1.16      8.43 o 
   4   5  10       10.37        9.75      5.93 o 
   5   5  10        9.38        8.68      6.81 o 
   6   5  10        0.21       -2.91      6.88 o 
   7   5  10       10.83        9.36      6.61 o 
   8   5  10       10.70       -8.27     12.11 o 
   9   5  10        0.30        5.39     15.38 o 
  10   5  10       22.22       41.56     27.95 o 
  11   5  10      220.32      197.03     50.37 o 
 -10   6  10       23.36       18.47     28.17 o 
  -9   6  10      122.24      146.57     29.77 o 
  -8   6  10       14.17       19.48      8.37 o 
  -7   6  10       15.15       18.21     10.14 o 
  -6   6  10        5.63       -7.31      7.31 o 
  -5   6  10        0.30        6.38      7.36 o 
  -4   6  10      143.92      149.19     13.04 o 
  -3   6  10        4.24       12.80      7.03 o 
  -2   6  10       13.19       12.79      8.42 o 
  -1   6  10      127.18      125.78     16.80 o 
   0   6  10       58.20       63.11      9.20 o 
   1   6  10       26.85       29.69      7.02 o 
   2   6  10       98.29      124.49     11.08 o 
   3   6  10      200.91      204.94     11.90 o 
   4   6  10        0.33        3.25      6.74 o 
   5   6  10      277.87      348.64     36.06 o 
   6   6  10       16.64       23.96      9.19 o 
   7   6  10       27.27       26.40     13.55 o 
   8   6  10       37.25       97.69     54.86 o 
  -4   7  10        7.84      -16.28     16.28 o 
  -3   7  10       40.64       82.01     13.81 o 
  -2   7  10       14.79       13.92     11.00 o 
  -1   7  10       58.13       81.38     13.17 o 
   0   7  10        0.05       14.64     12.93 o 
   1   7  10       63.59       90.11     24.85 o 
   2   7  10       58.36       69.24     20.71 o 
 -17   0  11       31.01       35.56     15.00 o 
 -15   0  11      163.21      162.17     30.13 o 
 -13   0  11      286.12      306.03     12.54 o 
 -11   0  11        6.02        7.39      3.82 o 
  -9   0  11       46.04       57.91      5.50 o 
  -7   0  11     1132.46     1203.51     34.23 o 
  -5   0  11       26.70       48.79      4.20 o 
  -3   0  11     1457.04     1596.95     28.45 o 
  -1   0  11      712.77      721.73     18.55 o 
   1   0  11     4874.77     5174.62     97.74 o 
   3   0  11      439.13      497.45     27.01 o 
   5   0  11      876.42      827.77     30.91 o 
   7   0  11      131.08      125.66     11.15 o 
   9   0  11       31.42       28.32      8.80 o 
  11   0  11      135.10      143.83     16.19 o 
  13   0  11        7.09        0.93     12.93 o 
 -18   1  11        7.75       13.04     14.04 o 
 -17   1  11       36.98       41.26     15.79 o 
 -16   1  11       16.34       22.69     10.08 o 
 -15   1  11       63.78       74.22     19.12 o 
 -14   1  11       69.41       68.08     16.11 o 
 -13   1  11       73.79       77.14      9.63 o 
 -12   1  11       95.99       96.08      7.39 o 
 -11   1  11     1064.58     1027.20     29.14 o 
 -10   1  11      840.16      833.24     14.97 o 
  -9   1  11      268.72      262.50      7.59 o 
  -8   1  11        2.17        1.70      2.49 o 
  -7   1  11      287.83      287.06      7.66 o 
  -6   1  11       69.36       72.31      4.58 o 
  -5   1  11     1921.91     1978.03     27.69 o 
  -4   1  11      286.50      347.36      7.32 o 
  -3   1  11     1492.28     1473.17     20.31 o 
  -2   1  11       51.55       48.57      2.86 o 
  -1   1  11       83.60       80.62      2.62 o 
   0   1  11      267.75      283.61      6.42 o 
   1   1  11     2129.70     2192.53     31.47 o 
   2   1  11        5.05        3.10      2.16 o 
   3   1  11      350.66      360.92      8.31 o 
   4   1  11        2.42       -2.06      3.26 o 
   5   1  11       67.79       66.16      3.11 o 
   6   1  11       20.67       20.21      5.72 o 
   7   1  11      324.77      327.05      8.83 o 
   8   1  11      348.31      340.41     17.22 o 
   9   1  11      573.49      576.47     14.74 o 
  10   1  11      101.80       92.17      8.68 o 
  11   1  11      434.89      410.28     17.19 o 
  12   1  11        3.22       -0.95      8.22 o 
  13   1  11       39.77       66.63     12.53 o 
  14   1  11       35.10       33.04     11.43 o 
  15   1  11      111.75      102.25     17.94 o 
 -18   2  11       47.10       35.91     41.84 o 
 -17   2  11       15.50       12.15      6.93 o 
 -16   2  11       81.20       71.60      8.71 o 
 -15   2  11      177.02      192.14     17.27 o 
 -14   2  11        0.07        3.87      5.74 o 
 -13   2  11        2.18        4.70      5.16 o 
 -12   2  11      235.30      240.31      9.78 o 
 -11   2  11      505.02      502.38     13.49 o 
 -10   2  11       58.06       68.73      6.11 o 
  -9   2  11      425.06      383.12     10.62 o 
  -8   2  11       13.89        9.50      2.74 o 
  -7   2  11      866.89      837.32     16.99 o 
  -6   2  11       19.25       22.55      3.36 o 
  -5   2  11        3.09        4.81      3.46 o 
  -4   2  11      458.16      469.13      9.95 o 
  -3   2  11       12.91       14.34      3.81 o 
  -2   2  11      122.81      138.91      5.53 o 
  -1   2  11       60.40       81.17      5.07 o 
   0   2  11       11.20        7.50      2.48 o 
   1   2  11       89.19       81.56      4.68 o 
   2   2  11        1.04        1.53      2.28 o 
   3   2  11      250.29      266.77     12.32 o 
   4   2  11       43.04       45.62      3.78 o 
   5   2  11     1258.82     1224.49     21.23 o 
   6   2  11      497.57      508.54     11.31 o 
   7   2  11       78.72       86.73      8.35 o 
   8   2  11       68.76       70.86      4.97 o 
   9   2  11      250.83      257.87     22.07 o 
  10   2  11      129.39      136.38     13.97 o 
  11   2  11        4.98        9.63      8.09 o 
  12   2  11        6.28        8.09      8.74 o 
  13   2  11        0.03       -8.68      8.68 o 
  14   2  11       21.88       13.97     30.39 o 
  15   2  11        0.65       39.61     35.33 o 
 -17   3  11       15.80       10.35     13.72 o 
 -16   3  11        0.02       -7.54      7.54 o 
 -15   3  11       68.59       62.36      7.91 o 
 -14   3  11       64.82       66.20      9.46 o 
 -13   3  11        2.83        5.08     10.86 o 
 -12   3  11      118.02      118.93      9.84 o 
 -11   3  11        0.91        3.17      4.59 o 
 -10   3  11       29.61       26.52      4.98 o 
  -9   3  11        0.10       -0.25      5.49 o 
  -8   3  11      183.94      180.20      8.18 o 
  -7   3  11      426.95      482.51     16.32 o 
  -6   3  11      554.12      540.13     12.31 o 
  -5   3  11      273.09      292.59      9.31 o 
  -4   3  11      230.12      230.55      7.44 o 
  -3   3  11       27.24       31.03      4.08 o 
  -2   3  11     2622.20     2597.26     53.92 o 
  -1   3  11        7.34        1.73      3.38 o 
   0   3  11     3131.36     3124.90     44.22 o 
   1   3  11      794.76      788.98     13.57 o 
   2   3  11        9.32        5.41      3.24 o 
   3   3  11      117.82      107.07      4.90 o 
   4   3  11      355.63      317.04     12.47 o 
   5   3  11       39.75       24.30      7.18 o 
   6   3  11       20.71       17.25      3.60 o 
   7   3  11        1.80       -0.57      3.40 o 
   8   3  11        4.65        5.79      4.06 o 
   9   3  11       74.48       74.53      7.66 o 
  10   3  11       25.76       26.13      8.24 o 
  11   3  11      130.28      121.57     24.50 o 
  12   3  11       10.58       37.25     58.03 o 
  13   3  11       36.36       28.30     28.95 o 
  14   3  11        0.29      -29.27     29.27 o 
 -15   4  11      134.70      127.16     11.85 o 
 -14   4  11      323.36      340.92     17.01 o 
 -13   4  11      204.65      202.20     22.28 o 
 -12   4  11      134.04      137.78     12.24 o 
 -11   4  11       56.59       54.04     13.71 o 
 -10   4  11        4.15        7.75      6.88 o 
  -9   4  11      173.07      185.91     19.79 o 
  -8   4  11        6.36       -5.30      6.81 o 
  -7   4  11        1.86        0.00      5.25 o 
  -6   4  11        1.07        5.77      5.31 o 
  -5   4  11       47.00       61.58      9.15 o 
  -4   4  11      404.16      409.89     14.72 o 
  -3   4  11      108.97      119.93      6.47 o 
  -2   4  11        7.73       13.72      4.57 o 
  -1   4  11      130.30      116.53      8.52 o 
   0   4  11      253.14      251.33      7.44 o 
   1   4  11       10.35        6.79      7.52 o 
   2   4  11        0.29       -1.78      3.34 o 
   3   4  11      744.16      737.85     18.98 o 
   4   4  11       29.80       36.94      4.69 o 
   5   4  11       44.77       43.38      5.62 o 
   6   4  11       84.83       95.35      6.07 o 
   7   4  11      465.88      470.79     22.26 o 
   8   4  11      488.77      521.84     18.49 o 
   9   4  11      597.23      601.70     93.39 o 
  10   4  11       87.77      107.59     14.70 o 
  11   4  11      199.47      206.37     23.07 o 
  12   4  11        5.89        3.26     17.82 o 
 -12   5  11       22.07       13.74      7.33 o 
 -11   5  11       19.00       11.82     12.13 o 
 -10   5  11      370.55      353.83     25.47 o 
  -9   5  11        7.54        7.35      8.12 o 
  -8   5  11      106.20       92.12     10.01 o 
  -7   5  11        4.61       11.79      7.56 o 
  -6   5  11        0.79        5.07      6.70 o 
  -5   5  11       43.65       21.75      7.66 o 
  -4   5  11       76.98       85.65     12.86 o 
  -3   5  11      291.72      284.29     12.15 o 
  -2   5  11       29.92       44.29      8.60 o 
  -1   5  11       61.45       74.90      6.26 o 
   0   5  11        0.37       -4.53      4.61 o 
   1   5  11      113.88      107.76      7.51 o 
   2   5  11       38.12       31.53      6.43 o 
   3   5  11        0.14        1.58      5.78 o 
   4   5  11        0.28        2.58      6.67 o 
   5   5  11       12.81       12.71      6.46 o 
   6   5  11       36.03       40.31      9.88 o 
   7   5  11        3.36       -3.01      9.31 o 
   8   5  11      516.87      494.57     26.79 o 
   9   5  11      270.65      295.12     44.31 o 
  10   5  11      207.27      165.73     18.60 o 
 -10   6  11      122.26       33.85     30.52 o 
  -9   6  11      148.97      128.78     32.39 o 
  -8   6  11      112.96      110.82     12.71 o 
  -7   6  11      112.18       94.38     11.96 o 
  -6   6  11       13.19        5.15      7.80 o 
  -5   6  11        1.63        5.81      7.57 o 
  -4   6  11        4.43       18.83      7.54 o 
  -3   6  11        0.16        3.23      9.40 o 
  -2   6  11        0.44        2.81      7.16 o 
  -1   6  11       23.53       37.17      7.98 o 
   0   6  11        3.49       10.47      7.62 o 
   1   6  11        2.18       -7.20      7.20 o 
   2   6  11       60.22       55.89     11.08 o 
   3   6  11       38.19       48.74      8.00 o 
   4   6  11      140.90      115.84     10.79 o 
   5   6  11       25.88       29.17      9.03 o 
   6   6  11       78.84       59.74     15.99 o 
   7   6  11       35.39       45.09     20.86 o 
  -1   7  11      251.17      304.24     49.13 o 
 -18   0  12      195.90      240.66     19.21 o 
 -16   0  12      529.04      548.77     25.18 o 
 -14   0  12       73.01       82.27     10.24 o 
 -12   0  12      173.94      189.04     17.32 o 
 -10   0  12     1489.65     1531.06     40.88 o 
  -8   0  12      115.72      108.34      6.22 o 
  -6   0  12      745.57      684.15     19.72 o 
  -4   0  12     1983.99     2225.75     46.01 o 
  -2   0  12      175.58      168.58      4.82 o 
   0   0  12       67.79       56.84      6.90 o 
   2   0  12       47.11       47.86     11.11 o 
   4   0  12      105.24      102.58     10.47 o 
   6   0  12     3337.32     3414.19     80.77 o 
   8   0  12     1200.05     1222.83     37.45 o 
  10   0  12      442.90      459.19     46.88 o 
  12   0  12       72.23       76.58     15.32 o 
  14   0  12      433.17      481.43     34.33 o 
 -18   1  12      242.11      254.42     31.35 o 
 -17   1  12        7.64       10.92      7.24 o 
 -16   1  12      185.32      215.87     27.69 o 
 -15   1  12        8.54        4.44      6.11 o 
 -14   1  12        6.50        6.45      5.23 o 
 -13   1  12      237.00      226.93     17.67 o 
 -12   1  12      713.48      701.75     29.81 o 
 -11   1  12        2.26        2.78      3.56 o 
 -10   1  12      593.31      646.18     14.24 o 
  -9   1  12        4.56        0.28      2.74 o 
  -8   1  12      123.11      114.46      7.88 o 
  -7   1  12       30.64       41.03      3.78 o 
  -6   1  12      699.49      661.08     13.78 o 
  -5   1  12      206.34      204.12      6.72 o 
  -4   1  12       38.70       31.40      2.86 o 
  -3   1  12      250.96      252.72      7.19 o 
  -2   1  12     1212.75     1227.47     16.20 o 
  -1   1  12       26.69       26.37      3.83 o 
   0   1  12      723.30      646.27     11.32 o 
   1   1  12      165.73      182.64      8.58 o 
   2   1  12        0.23        4.06      2.32 o 
   3   1  12        1.17        3.66      3.76 o 
   4   1  12      469.33      472.92     15.63 o 
   5   1  12      366.98      391.19     17.54 o 
   6   1  12      578.41      583.35     15.98 o 
   7   1  12      257.18      238.40     20.47 o 
   8   1  12      467.06      473.12     15.28 o 
   9   1  12      242.81      242.20     12.28 o 
  10   1  12       16.00       25.63      6.96 o 
  11   1  12       21.47       18.46      8.89 o 
  12   1  12        0.59       11.53      8.67 o 
  13   1  12        0.23       -7.71      8.83 o 
  14   1  12        0.46       -7.79      9.23 o 
  15   1  12       20.37      -17.16     17.16 o 
 -17   2  12        0.00       -4.33      6.47 o 
 -16   2  12      186.25      226.08     16.25 o 
 -15   2  12        7.21       13.93      5.84 o 
 -14   2  12      261.17      319.33     21.82 o 
 -13   2  12       18.97       20.84      5.68 o 
 -12   2  12      213.88      213.04     10.07 o 
 -11   2  12      618.09      603.18     21.75 o 
 -10   2  12      655.62      630.85     16.05 o 
  -9   2  12      448.53      419.39     12.72 o 
  -8   2  12       28.26       24.92      3.62 o 
  -7   2  12      263.64      225.04      9.73 o 
  -6   2  12      181.06      180.82     10.25 o 
  -5   2  12        0.95        2.44      3.72 o 
  -4   2  12      807.45      802.00     15.29 o 
  -3   2  12      248.22      260.05      7.35 o 
  -2   2  12      161.42      161.95      6.00 o 
  -1   2  12        0.93       -1.73      1.98 o 
   0   2  12       47.45       55.08      3.58 o 
   1   2  12      564.21      581.40     10.90 o 
   2   2  12       56.91       51.91      3.29 o 
   3   2  12        0.61        5.56      3.32 o 
   4   2  12       59.96       60.81      7.83 o 
   5   2  12      417.77      414.35     17.69 o 
   6   2  12       29.05       33.18      7.57 o 
   7   2  12       30.58       32.11      3.70 o 
   8   2  12      367.51      339.32     15.17 o 
   9   2  12       70.25       76.09      9.13 o 
  10   2  12      324.60      318.09     15.38 o 
  11   2  12       38.18       16.04      8.72 o 
  12   2  12      240.11      254.84     15.81 o 
  13   2  12       18.16       22.45     10.11 o 
  14   2  12       27.39       16.59     31.61 o 
  15   2  12       14.18       43.37     59.14 o 
 -17   3  12        5.91       -2.66     13.45 o 
 -16   3  12       37.30       40.83     10.15 o 
 -15   3  12        1.99       -6.11      9.73 o 
 -14   3  12        6.34        0.89      5.01 o 
 -13   3  12      254.38      249.40     24.58 o 
 -12   3  12       90.77       78.77      8.11 o 
 -11   3  12       11.22        8.84      6.12 o 
 -10   3  12        5.82        5.58      4.58 o 
  -9   3  12       72.50       70.59      8.80 o 
  -8   3  12      211.67      189.49      7.35 o 
  -7   3  12        0.91       -2.91      3.92 o 
  -6   3  12       75.74       64.76      4.60 o 
  -5   3  12        4.32        3.68      4.08 o 
  -4   3  12        3.98        0.03      3.05 o 
  -3   3  12       70.86       79.73      6.61 o 
  -2   3  12     1960.70     1935.54     30.40 o 
  -1   3  12      837.38      832.75     20.60 o 
   0   3  12     2008.50     2060.14     28.92 o 
   1   3  12      153.62      153.91      5.65 o 
   2   3  12      372.75      421.73     10.34 o 
   3   3  12       92.62       86.41      5.14 o 
   4   3  12        4.67       14.16      3.85 o 
   5   3  12       25.00       35.37      9.21 o 
   6   3  12      431.88      449.10     16.55 o 
   7   3  12       21.08       20.82      6.24 o 
   8   3  12        2.57       -0.33      7.78 o 
   9   3  12       73.68       76.13      9.71 o 
  10   3  12        8.85       14.62     11.16 o 
  11   3  12      106.03       93.40     26.93 o 
  12   3  12       46.65       40.43     29.51 o 
  13   3  12      150.48      155.91     46.47 o 
  14   3  12      145.40      122.18     42.10 o 
 -15   4  12       72.71       72.11     18.18 o 
 -14   4  12       19.54       35.00     14.22 o 
 -13   4  12       95.04      141.71     13.41 o 
 -12   4  12        1.73        5.42      5.64 o 
 -11   4  12        1.68        2.04      6.13 o 
 -10   4  12      317.26      280.05     13.12 o 
  -9   4  12       78.36       73.09     12.43 o 
  -8   4  12      102.44      108.21      9.37 o 
  -7   4  12      406.69      391.70     15.54 o 
  -6   4  12       12.78       15.54      6.04 o 
  -5   4  12       48.28       46.73      6.85 o 
  -4   4  12      280.72      266.58     13.79 o 
  -3   4  12        5.56        1.75      3.92 o 
  -2   4  12       83.37       67.41      5.77 o 
  -1   4  12        5.09        8.12      4.03 o 
   0   4  12       32.28       38.55      4.83 o 
   1   4  12      593.11      621.04     14.03 o 
   2   4  12        8.96        6.69      3.69 o 
   3   4  12      201.92      190.55      6.93 o 
   4   4  12      175.37      180.43      6.92 o 
   5   4  12      251.67      233.63     12.20 o 
   6   4  12        0.09       -1.14      5.14 o 
   7   4  12      161.57      180.24     11.81 o 
   8   4  12        8.22        3.29      7.72 o 
   9   4  12       49.99       48.35     11.85 o 
  10   4  12       28.72       31.21     11.25 o 
  11   4  12       22.43        8.23     28.46 o 
  12   4  12       12.78       33.80     32.00 o 
 -12   5  12       74.50       75.75     12.12 o 
 -11   5  12      363.33      406.44     30.17 o 
 -10   5  12       20.74       22.05     14.40 o 
  -9   5  12       78.92       70.33      9.68 o 
  -8   5  12      100.90       91.32     10.26 o 
  -7   5  12        1.11        0.41      6.99 o 
  -6   5  12       46.41       46.34      9.21 o 
  -5   5  12       81.51       96.38      9.03 o 
  -4   5  12      107.12      118.06      9.53 o 
  -3   5  12     1052.13     1084.36     25.39 o 
  -2   5  12      212.34      216.61     12.26 o 
  -1   5  12      222.91      254.61     11.50 o 
   0   5  12       76.10       81.06      7.86 o 
   1   5  12      489.89      509.07     13.65 o 
   2   5  12      198.76      201.70      8.95 o 
   3   5  12      346.67      354.63     12.74 o 
   4   5  12      229.50      241.25     17.16 o 
   5   5  12        4.91        6.59      7.89 o 
   6   5  12       55.82       55.11     11.56 o 
   7   5  12      335.23      322.38     24.79 o 
   8   5  12       28.82       11.93     18.14 o 
   9   5  12      379.10      386.44     25.24 o 
  -9   6  12       36.94       38.24     30.13 o 
  -8   6  12      403.87      453.33     39.02 o 
  -7   6  12      109.27      101.70     11.04 o 
  -6   6  12       67.64       54.97      9.71 o 
  -5   6  12      172.69      186.86     22.56 o 
  -4   6  12       69.45       71.84      9.58 o 
  -3   6  12      241.80      279.71     15.68 o 
  -2   6  12        0.75       -4.73      6.85 o 
  -1   6  12       98.44      101.41     12.65 o 
   0   6  12        0.16        0.29      7.40 o 
   1   6  12       53.16       50.93     11.91 o 
   2   6  12        4.40        3.03      7.91 o 
   3   6  12       31.13       33.36      8.18 o 
   4   6  12       88.16       91.37     15.25 o 
   5   6  12       11.73       16.90     15.59 o 
   6   6  12        1.77        3.18      8.75 o 
   7   6  12        0.78      -10.82     16.16 o 
 -17   0  13        1.88      -10.27     14.55 o 
 -15   0  13       72.57       83.23     11.23 o 
 -13   0  13      150.69      161.56     12.34 o 
 -11   0  13      159.05      165.13      9.39 o 
  -9   0  13       17.09       22.01      4.05 o 
  -7   0  13      298.61      306.21     17.27 o 
  -5   0  13      354.22      350.49     12.60 o 
  -3   0  13       19.17       34.79      3.96 o 
  -1   0  13      979.75      963.93     26.11 o 
   1   0  13      295.20      300.60     13.47 o 
   3   0  13       95.52       93.84     29.50 o 
   5   0  13       50.57       49.16      8.51 o 
   7   0  13     2617.07     2708.82     78.57 o 
   9   0  13     1263.00     1227.62     42.99 o 
  11   0  13      144.03      146.95     17.49 o 
  13   0  13      287.83      288.30     26.87 o 
  15   0  13        4.93       -5.09     15.17 o 
 -18   1  13        0.10        7.56     22.69 o 
 -17   1  13      317.77      350.48     45.27 o 
 -16   1  13        0.16        7.11      5.64 o 
 -15   1  13       18.08        6.73      7.83 o 
 -14   1  13       67.38       75.89     12.99 o 
 -13   1  13      280.93      292.82     19.19 o 
 -12   1  13        4.10        2.54      3.82 o 
 -11   1  13       82.79       91.62      6.58 o 
 -10   1  13       94.26       86.05      8.01 o 
  -9   1  13        9.11        8.34      3.52 o 
  -8   1  13        0.39       -2.43      2.98 o 
  -7   1  13        2.22        2.30      3.47 o 
  -6   1  13        5.61        1.16      3.26 o 
  -5   1  13      167.29      172.54      7.34 o 
  -4   1  13       72.78       79.71      5.80 o 
  -3   1  13     1116.21     1089.77     16.16 o 
  -2   1  13        1.19        3.45      2.23 o 
  -1   1  13      131.69      127.93      6.19 o 
   0   1  13       70.54       83.65      3.74 o 
   1   1  13      205.20      185.55      6.53 o 
   2   1  13      279.75      282.19     12.52 o 
   3   1  13      608.09      567.00     12.50 o 
   4   1  13       10.55        9.60      3.26 o 
   5   1  13      198.47      199.56      9.47 o 
   6   1  13      530.87      515.56     15.26 o 
   7   1  13      163.35      177.91     10.03 o 
   8   1  13       20.94       21.74      5.85 o 
   9   1  13       77.27       59.34     11.03 o 
  10   1  13        5.26        0.46      6.56 o 
  11   1  13      121.42      137.64     24.29 o 
  12   1  13        5.34        0.79      8.38 o 
  13   1  13       18.12       20.15     11.87 o 
  14   1  13        9.54        8.21     10.08 o 
  15   1  13      125.61       94.08     22.01 o 
 -17   2  13        4.33        8.93      6.76 o 
 -16   2  13        3.95        8.35     21.00 o 
 -15   2  13      142.72      172.46     11.25 o 
 -14   2  13       16.97       22.27      6.93 o 
 -13   2  13      184.58      188.09     18.35 o 
 -12   2  13       32.46       20.70      6.24 o 
 -11   2  13      487.11      511.85     14.84 o 
 -10   2  13      676.71      635.70     14.20 o 
  -9   2  13     1082.97     1073.65     19.76 o 
  -8   2  13       51.16       49.67      5.43 o 
  -7   2  13      591.68      540.98     12.09 o 
  -6   2  13       85.62       92.02      4.87 o 
  -5   2  13      816.97      808.12     16.73 o 
  -4   2  13      352.99      365.49     10.15 o 
  -3   2  13      851.54      842.72     16.90 o 
  -2   2  13       84.74       93.51      5.74 o 
  -1   2  13     1680.24     1694.48     22.39 o 
   0   2  13      137.31      154.29      4.19 o 
   1   2  13       27.41       32.94      4.14 o 
   2   2  13       26.77       21.19      3.90 o 
   3   2  13      116.19      109.16      5.84 o 
   4   2  13        1.18        4.62      4.10 o 
   5   2  13      144.05      151.42     12.01 o 
   6   2  13      343.42      328.17     13.50 o 
   7   2  13      149.22      125.80      9.40 o 
   8   2  13        4.04        5.31      5.73 o 
   9   2  13      157.95      171.62     20.89 o 
  10   2  13      204.44      223.38     13.60 o 
  11   2  13       68.82       65.57     13.20 o 
  12   2  13      117.38      118.71     17.23 o 
  13   2  13      175.81      169.56     19.87 o 
  14   2  13       12.13        3.34     32.52 o 
 -16   3  13       35.19       29.12     10.01 o 
 -15   3  13       52.56       50.57      7.71 o 
 -14   3  13      184.43      196.97     15.17 o 
 -13   3  13      461.03      462.17     25.49 o 
 -12   3  13        0.14       -4.82      4.82 o 
 -11   3  13        2.94        8.16      4.99 o 
 -10   3  13       29.80       22.44      5.26 o 
  -9   3  13        1.88        5.23      4.25 o 
  -8   3  13       92.24       89.20      5.84 o 
  -7   3  13        2.78       -1.19      6.63 o 
  -6   3  13        3.83       -1.50      3.16 o 
  -5   3  13       48.42       51.14      6.22 o 
  -4   3  13        1.96        3.09      3.29 o 
  -3   3  13      189.30      189.67      7.43 o 
  -2   3  13       83.29       87.59      5.97 o 
  -1   3  13      417.19      397.63     10.48 o 
   0   3  13      183.96      186.86      6.53 o 
   1   3  13      337.90      367.50      8.73 o 
   2   3  13        0.77        3.18      3.35 o 
   3   3  13      244.38      261.17     10.79 o 
   4   3  13      150.00      140.44     12.69 o 
   5   3  13       52.61       48.12      9.31 o 
   6   3  13      542.04      474.83     21.74 o 
   7   3  13      315.11      315.98     14.30 o 
   8   3  13       19.74       12.46      7.50 o 
   9   3  13       56.56       58.85      9.81 o 
  10   3  13        1.57       12.15     11.08 o 
  11   3  13       11.28       17.78     14.94 o 
  12   3  13       24.87       24.03     14.64 o 
  13   3  13        3.96       -7.09     30.15 o 
 -15   4  13       44.48       27.28     17.09 o 
 -14   4  13        1.61       -2.50      6.13 o 
 -13   4  13        1.26       -5.83      8.22 o 
 -12   4  13       34.71       25.77      6.91 o 
 -11   4  13        6.89        7.26      6.01 o 
 -10   4  13      517.97      561.59     20.71 o 
  -9   4  13      165.07      155.33     19.83 o 
  -8   4  13       50.04       59.92      9.90 o 
  -7   4  13       50.16       45.32      7.76 o 
  -6   4  13      499.13      490.66     15.50 o 
  -5   4  13       57.02       61.31      8.32 o 
  -4   4  13       71.35       66.25      5.64 o 
  -3   4  13      391.42      403.52     12.94 o 
  -2   4  13       43.73       35.87      5.29 o 
  -1   4  13      135.86      128.27      6.58 o 
   0   4  13        1.65       -2.10      3.84 o 
   1   4  13        0.01       -3.67      4.10 o 
   2   4  13        1.15        0.81      4.16 o 
   3   4  13        0.00        7.48      4.32 o 
   4   4  13       18.16       14.35      5.67 o 
   5   4  13       22.87       18.75      7.02 o 
   6   4  13      126.55      114.25      9.59 o 
   7   4  13        1.82        7.18      9.59 o 
   8   4  13       30.08       27.57     34.09 o 
   9   4  13        6.32        0.26      9.86 o 
  10   4  13       64.55       79.70     32.04 o 
  11   4  13        8.75       26.35     29.93 o 
 -12   5  13      123.75      119.03     14.27 o 
 -11   5  13       16.32       16.90     10.26 o 
 -10   5  13      140.20      163.09     22.54 o 
  -9   5  13       23.81       28.05      8.84 o 
  -8   5  13       18.93       18.20      7.86 o 
  -7   5  13       35.02       30.83      8.28 o 
  -6   5  13       69.17       49.17      8.65 o 
  -5   5  13       28.19       33.56      9.66 o 
  -4   5  13       82.00       72.70     10.31 o 
  -3   5  13        7.46       15.37      8.03 o 
  -2   5  13      485.98      509.39     21.83 o 
  -1   5  13       51.49       53.26      7.79 o 
   0   5  13       18.61       19.44      6.76 o 
   1   5  13       34.50       41.84      7.35 o 
   2   5  13      395.85      404.30     17.49 o 
   3   5  13      364.39      382.91     16.62 o 
   4   5  13      187.97      207.73     13.27 o 
   5   5  13      109.20      117.85     11.03 o 
   6   5  13        8.40       -0.13      7.41 o 
   7   5  13       18.88       11.15     10.48 o 
   8   5  13       87.39       80.89     16.14 o 
   9   5  13        0.17       14.01     27.07 o 
  -9   6  13       64.62       56.73     32.24 o 
  -8   6  13       69.40       81.68     12.57 o 
  -7   6  13       98.08      116.65     12.12 o 
  -6   6  13       26.43       22.40      8.36 o 
  -5   6  13       25.61       22.63      9.13 o 
  -4   6  13      191.28      208.54     19.75 o 
  -3   6  13       35.47       29.45      9.72 o 
  -2   6  13       36.01       30.73      8.30 o 
  -1   6  13       29.23       21.38     10.32 o 
   0   6  13       17.92       17.03     10.85 o 
   1   6  13      108.21      106.54     20.27 o 
   2   6  13       90.95       93.85     12.67 o 
   3   6  13        9.23       -8.59      9.58 o 
   4   6  13       14.59       10.14     11.88 o 
   5   6  13        3.08        3.61     15.41 o 
   6   6  13       11.83       22.86     17.21 o 
 -16   0  14        1.00        3.16     14.99 o 
 -14   0  14        2.52        5.93     22.02 o 
 -12   0  14      850.99      836.49     21.78 o 
 -10   0  14     3194.38     3226.91     61.15 o 
  -8   0  14        0.18       -0.23      3.06 o 
  -6   0  14     1056.69     1093.16     21.95 o 
  -4   0  14     3034.45     3075.77     55.93 o 
  -2   0  14      140.61      177.94      7.40 o 
   0   0  14     4158.39     4394.24     93.69 o 
   2   0  14      515.38      566.34     18.97 o 
   4   0  14       35.69       24.81      7.03 o 
   6   0  14       92.63       94.93     11.67 o 
   8   0  14     1850.19     1866.30    104.49 o 
  10   0  14        6.27        7.07     10.77 o 
  12   0  14      272.78      343.17     27.91 o 
  14   0  14      162.62      193.63     25.34 o 
 -17   1  14       53.20       36.54     13.76 o 
 -16   1  14       23.09       27.77     10.77 o 
 -15   1  14        3.96        5.29      5.60 o 
 -14   1  14       14.09        8.89      5.96 o 
 -13   1  14       95.12      104.11     13.65 o 
 -12   1  14       85.92       82.17     10.12 o 
 -11   1  14      123.09      118.56      7.36 o 
 -10   1  14        0.82        3.33      4.33 o 
  -9   1  14      492.16      493.55     11.53 o 
  -8   1  14      210.90      200.64      9.61 o 
  -7   1  14       63.19       70.10      5.45 o 
  -6   1  14      111.04      124.20      5.77 o 
  -5   1  14      174.61      193.06      9.23 o 
  -4   1  14        0.11        2.12      3.48 o 
  -3   1  14      559.24      585.00     12.14 o 
  -2   1  14      327.15      317.95     12.74 o 
  -1   1  14      113.94       97.19      4.26 o 
   0   1  14      877.64      876.72     17.08 o 
   1   1  14      134.17      138.72      6.68 o 
   2   1  14     1750.90     1766.74     30.66 o 
   3   1  14        0.75        1.62      3.76 o 
   4   1  14      331.19      329.83     18.99 o 
   5   1  14       21.99       21.91      6.82 o 
   6   1  14       74.47       68.85      7.15 o 
   7   1  14      131.71      140.96     14.04 o 
   8   1  14        3.16       -1.24      5.54 o 
   9   1  14       20.40       20.20      7.46 o 
  10   1  14       64.44       55.87      9.39 o 
  11   1  14        3.15        0.02     10.17 o 
  12   1  14        8.21       17.84      8.96 o 
  13   1  14       38.96       34.01     10.25 o 
  14   1  14      138.61      118.33     14.59 o 
 -17   2  14       85.90       37.20     23.34 o 
 -16   2  14        4.86       -2.74      5.78 o 
 -15   2  14       80.38       89.85      9.15 o 
 -14   2  14        0.69        1.54      5.21 o 
 -13   2  14      172.79      207.65     11.59 o 
 -12   2  14      179.98      185.29     18.95 o 
 -11   2  14       44.55       50.36      6.20 o 
 -10   2  14      151.29      180.93     14.11 o 
  -9   2  14      107.97      101.35      5.95 o 
  -8   2  14      161.83      184.03     10.96 o 
  -7   2  14       34.60       32.76      5.25 o 
  -6   2  14      387.27      423.52      9.90 o 
  -5   2  14      935.00      906.85     17.81 o 
  -4   2  14     1190.35     1132.75     21.93 o 
  -3   2  14     1032.59     1034.42     17.58 o 
  -2   2  14      247.59      251.45      8.69 o 
  -1   2  14     1500.72     1495.08     22.59 o 
   0   2  14        0.19        4.15      3.40 o 
   1   2  14        0.27       -0.01      3.14 o 
   2   2  14      315.09      305.43      9.09 o 
   3   2  14       19.50       27.86      5.55 o 
   4   2  14        5.68        0.34      3.73 o 
   5   2  14       36.17       36.59      6.62 o 
   6   2  14      147.31      160.37     10.35 o 
   7   2  14      128.19      135.90     10.08 o 
   8   2  14       55.62       51.46      7.95 o 
   9   2  14       42.92       37.41      8.43 o 
  10   2  14      468.95      474.91     26.56 o 
  11   2  14       11.14       15.22      8.40 o 
  12   2  14      491.45      510.86     37.99 o 
  13   2  14        5.79        5.72     13.89 o 
  14   2  14       29.69        8.50     51.45 o 
 -16   3  14        6.42        2.47     12.66 o 
 -15   3  14       64.36       51.52      7.80 o 
 -14   3  14      290.74      269.97     14.47 o 
 -13   3  14      127.89      144.38     15.25 o 
 -12   3  14      219.62      227.47     11.96 o 
 -11   3  14       21.68       33.66      6.22 o 
 -10   3  14        3.95        0.21      4.59 o 
  -9   3  14      178.31      161.09      9.03 o 
  -8   3  14      447.50      463.42     13.99 o 
  -7   3  14      125.32      127.19      9.80 o 
  -6   3  14        0.50        0.97      3.37 o 
  -5   3  14       13.66       10.29      3.52 o 
  -4   3  14      218.81      228.01      7.56 o 
  -3   3  14        0.28       -0.04      3.41 o 
  -2   3  14      154.25      156.68      7.04 o 
  -1   3  14       10.73        8.32      3.30 o 
   0   3  14       23.02       11.87      3.39 o 
   1   3  14        1.34       -0.30      3.38 o 
   2   3  14      240.26      262.13     10.07 o 
   3   3  14        4.74       11.90      4.75 o 
   4   3  14      617.42      559.26     29.80 o 
   5   3  14      277.30      225.05     12.20 o 
   6   3  14      545.29      505.90     17.77 o 
   7   3  14       33.37       28.37      7.73 o 
   8   3  14      501.52      506.94     21.55 o 
   9   3  14        3.89       -0.32      7.71 o 
  10   3  14        1.16        2.60     10.12 o 
  11   3  14      227.03      194.27     20.98 o 
  12   3  14        0.01       -6.87     12.25 o 
  13   3  14       59.40       29.69     57.97 o 
 -14   4  14       54.95       57.95      8.91 o 
 -13   4  14        2.81       -0.33      9.52 o 
 -12   4  14        2.72       15.04      6.28 o 
 -11   4  14       58.51       53.20      8.26 o 
 -10   4  14       36.32       27.31      8.65 o 
  -9   4  14      199.67      199.24     14.51 o 
  -8   4  14       87.50      104.02     14.26 o 
  -7   4  14      240.39      247.10     13.65 o 
  -6   4  14      185.02      163.51     11.76 o 
  -5   4  14      169.20      163.13      9.41 o 
  -4   4  14       81.69       87.82     12.00 o 
  -3   4  14       58.31       56.79      5.78 o 
  -2   4  14      127.43      135.41      9.66 o 
  -1   4  14      738.86      730.31     17.64 o 
   0   4  14        3.40        2.10      4.15 o 
   1   4  14       63.24       62.14      5.84 o 
   2   4  14      207.67      197.80     10.56 o 
   3   4  14       34.73       31.12      6.03 o 
   4   4  14        0.82       -5.42      5.42 o 
   5   4  14       10.99        8.00      7.71 o 
   6   4  14      159.01      191.54     19.06 o 
   7   4  14      122.28       97.59     15.33 o 
   8   4  14       37.82       35.58     12.16 o 
   9   4  14      156.39      115.88     16.58 o 
  10   4  14       70.06      108.43     34.33 o 
  11   4  14        0.03        3.85     31.12 o 
 -12   5  14      175.23      150.64     54.67 o 
 -11   5  14      158.36      158.40     12.79 o 
 -10   5  14       63.32       78.17      9.66 o 
  -9   5  14       55.75       66.50     14.74 o 
  -8   5  14       33.84       23.00      7.53 o 
  -7   5  14       69.36       66.13      9.39 o 
  -6   5  14        0.43        0.43      6.96 o 
  -5   5  14      322.61      345.78     14.90 o 
  -4   5  14       15.83       21.32      7.22 o 
  -3   5  14       92.55       92.83     10.88 o 
  -2   5  14       17.82       14.04      6.86 o 
  -1   5  14      267.40      282.53     12.27 o 
   0   5  14        1.22       -2.31      7.31 o 
   1   5  14       31.88       24.20      8.61 o 
   2   5  14        2.89        1.57      7.71 o 
   3   5  14      220.14      246.19     21.71 o 
   4   5  14      215.87      177.69     15.66 o 
   5   5  14      410.69      466.61     18.78 o 
   6   5  14       12.03       -0.85     11.87 o 
   7   5  14      252.12      217.92     27.08 o 
   8   5  14      130.36      127.18     35.06 o 
  -8   6  14        1.06      -25.10     25.10 o 
  -7   6  14      149.62      154.98     14.71 o 
  -6   6  14       58.82       40.97      9.59 o 
  -5   6  14       24.92       18.10      9.36 o 
  -4   6  14       16.55       13.49      8.93 o 
  -3   6  14        0.68       -0.71      8.35 o 
  -2   6  14       44.52       47.53      9.95 o 
  -1   6  14       45.81       38.47     10.06 o 
   0   6  14       13.65        5.36      9.25 o 
   1   6  14       15.19       19.34      9.72 o 
   2   6  14       18.22       14.98     10.91 o 
   3   6  14       29.57       27.47     12.39 o 
   4   6  14      212.36      233.99     36.93 o 
   5   6  14        6.43      -11.84     15.51 o 
 -17   0  15        2.69       -1.97      6.90 o 
 -15   0  15      288.21      293.32     16.00 o 
 -13   0  15       40.92       45.97      8.54 o 
 -11   0  15      262.27      234.95     14.69 o 
  -9   0  15      270.45      268.92     10.40 o 
  -7   0  15      347.22      336.72     11.05 o 
  -5   0  15      243.38      232.27      9.59 o 
  -3   0  15      140.96      148.63      5.28 o 
  -1   0  15      245.40      245.65     16.60 o 
   1   0  15     1549.69     1550.20     38.89 o 
   3   0  15       10.88        7.64      6.02 o 
   5   0  15      805.77      832.35     31.05 o 
   7   0  15        9.99        4.58     24.37 o 
   9   0  15      178.10      181.73     18.08 o 
  11   0  15        9.37        2.66     12.18 o 
  13   0  15       74.53       50.29     16.53 o 
 -17   1  15       59.20       44.47     14.66 o 
 -16   1  15        4.39        5.58      6.75 o 
 -15   1  15      205.92      204.66     23.38 o 
 -14   1  15        5.19        1.21      5.46 o 
 -13   1  15       76.75       85.92      7.56 o 
 -12   1  15        1.28        2.15      4.23 o 
 -11   1  15     1031.21      993.37     30.51 o 
 -10   1  15        0.91       -0.16      3.51 o 
  -9   1  15      404.43      394.56     12.07 o 
  -8   1  15        0.07        0.56      3.56 o 
  -7   1  15       77.64       75.60      4.58 o 
  -6   1  15       16.58       18.29      3.50 o 
  -5   1  15       51.19       57.19      4.34 o 
  -4   1  15       99.82      109.45      5.24 o 
  -3   1  15        0.60        3.32      4.11 o 
  -2   1  15      104.95      109.60      5.32 o 
  -1   1  15      338.71      347.11      9.65 o 
   0   1  15      105.98      111.84      6.63 o 
   1   1  15       46.83       47.72      5.26 o 
   2   1  15      293.30      318.40     10.88 o 
   3   1  15      535.18      528.25     13.71 o 
   4   1  15       10.68       10.94      4.47 o 
   5   1  15      176.74      177.09     12.56 o 
   6   1  15       24.48       25.65      7.08 o 
   7   1  15      240.43      253.84     12.35 o 
   8   1  15       55.33       69.55      8.77 o 
   9   1  15       29.82       42.28      8.61 o 
  10   1  15       31.23       26.22      8.93 o 
  11   1  15      199.03      214.60     21.21 o 
  12   1  15       26.67       25.94      9.61 o 
  13   1  15        3.10       -6.79     14.76 o 
  14   1  15       40.39       40.34     16.33 o 
 -17   2  15      122.31       95.69     33.99 o 
 -16   2  15       30.93       32.95      8.11 o 
 -15   2  15        0.03       -6.33      6.90 o 
 -14   2  15       16.35       13.46      5.87 o 
 -13   2  15      222.21      279.42     23.52 o 
 -12   2  15      117.17      113.86     13.16 o 
 -11   2  15        1.23       -0.17      4.04 o 
 -10   2  15       67.15       63.49      5.76 o 
  -9   2  15       65.23       65.53      8.47 o 
  -8   2  15      155.30      149.73      8.28 o 
  -7   2  15      252.03      230.37      7.94 o 
  -6   2  15        8.05        6.71      3.05 o 
  -5   2  15      278.20      289.03     10.36 o 
  -4   2  15      322.27      306.12     11.15 o 
  -3   2  15      230.37      221.80      7.20 o 
  -2   2  15       78.06       85.66      4.70 o 
  -1   2  15     1531.88     1501.71     20.91 o 
   0   2  15       44.20       41.68      5.40 o 
   1   2  15      230.67      240.03     14.22 o 
   2   2  15       48.64       36.86      6.46 o 
   3   2  15       79.96       81.78      5.67 o 
   4   2  15        5.30        1.03      3.90 o 
   5   2  15      191.21      196.61     11.22 o 
   6   2  15       27.92       21.27      6.26 o 
   7   2  15       11.12       18.97      6.96 o 
   8   2  15        7.11        8.08      7.75 o 
   9   2  15        0.11       -0.66      7.28 o 
  10   2  15       27.25       20.63     10.13 o 
  11   2  15       54.59       63.21     11.50 o 
  12   2  15       35.21       26.65     10.24 o 
  13   2  15       13.14       63.88     37.00 o 
 -16   3  15      151.38      182.59     18.38 o 
 -15   3  15       75.96       90.86     13.26 o 
 -14   3  15      111.06      153.25     17.84 o 
 -13   3  15       58.10       85.08      8.43 o 
 -12   3  15      160.10      185.52     17.45 o 
 -11   3  15       52.93       40.24     10.14 o 
 -10   3  15      123.52      121.82      8.94 o 
  -9   3  15        0.10        1.89      4.75 o 
  -8   3  15      232.57      217.19      9.36 o 
  -7   3  15      214.87      223.34      9.32 o 
  -6   3  15       27.83       18.40      7.30 o 
  -5   3  15        0.41       -3.54      4.53 o 
  -4   3  15      171.25      156.80      8.31 o 
  -3   3  15        4.51        2.10      4.80 o 
  -2   3  15      124.00      122.95      8.25 o 
  -1   3  15       55.21       59.92      4.50 o 
   0   3  15       10.55        5.52      3.95 o 
   1   3  15       34.56       36.31      5.78 o 
   2   3  15      111.50      117.15      8.21 o 
   3   3  15      339.04      344.85     16.21 o 
   4   3  15       81.34       67.30      9.97 o 
   5   3  15      190.72      190.29     15.85 o 
   6   3  15       61.80       69.40      8.82 o 
   7   3  15      117.16      137.70     11.51 o 
   8   3  15      266.33      278.66     24.40 o 
   9   3  15      280.95      299.06     38.44 o 
  10   3  15        5.49       -9.93     18.75 o 
  11   3  15       19.22       11.17     12.69 o 
  12   3  15        6.47       20.23     33.38 o 
 -14   4  15       56.83       58.15     25.24 o 
 -13   4  15       45.67       51.26     11.86 o 
 -12   4  15       33.12       43.43     11.30 o 
 -11   4  15        4.06        0.22     12.97 o 
 -10   4  15      126.13      126.03     10.69 o 
  -9   4  15       13.19       24.12      7.13 o 
  -8   4  15       13.62       14.93     10.04 o 
  -7   4  15      318.93      331.22     17.55 o 
  -6   4  15       29.72       22.00      6.86 o 
  -5   4  15       70.82       54.44      7.80 o 
  -4   4  15      581.05      598.19     17.45 o 
  -3   4  15      270.94      304.16     11.83 o 
  -2   4  15       19.41       16.34      4.72 o 
  -1   4  15      303.21      312.46     11.92 o 
   0   4  15      425.35      415.43     12.42 o 
   1   4  15       66.36       58.92      6.80 o 
   2   4  15       98.56       85.85     11.27 o 
   3   4  15      122.28      115.30      8.50 o 
   4   4  15        0.28       -4.55      5.96 o 
   5   4  15       15.46        5.49      9.35 o 
   6   4  15        0.02        4.69      9.51 o 
   7   4  15       42.60       50.63     12.90 o 
   8   4  15      127.47      149.95     22.17 o 
   9   4  15       33.28       71.76     21.67 o 
  10   4  15       60.15       51.80     24.04 o 
 -11   5  15        1.72       -5.45     10.82 o 
 -10   5  15      152.47      146.27     12.43 o 
  -9   5  15      104.78      102.24     15.87 o 
  -8   5  15       37.80       41.03      8.33 o 
  -7   5  15       60.11       49.01      8.48 o 
  -6   5  15       22.02       16.32      7.44 o 
  -5   5  15        6.30       -7.09      7.09 o 
  -4   5  15       31.08       48.95      8.51 o 
  -3   5  15       46.97       48.35      8.74 o 
  -2   5  15        0.24       -3.49      8.89 o 
  -1   5  15        0.12        8.45      8.63 o 
   0   5  15      370.51      370.86     15.17 o 
   1   5  15        8.79        9.95      7.74 o 
   2   5  15      282.07      308.73     14.91 o 
   3   5  15        0.03        5.48      8.60 o 
   4   5  15      105.56      109.59     16.88 o 
   5   5  15        7.34       -8.82      8.82 o 
   6   5  15       36.39       19.65     11.71 o 
   7   5  15       66.96       58.94     20.49 o 
  -7   6  15        5.58      -12.67     15.11 o 
  -6   6  15      125.22      148.36     15.34 o 
  -5   6  15      106.20       92.90     23.20 o 
  -4   6  15      205.02      197.06     14.02 o 
  -3   6  15       38.92       26.61      9.44 o 
  -2   6  15        6.29       14.39      9.30 o 
  -1   6  15       69.72       76.84     11.57 o 
   0   6  15       35.24       27.22     16.71 o 
   1   6  15       15.44       24.20     10.39 o 
   2   6  15       10.37       22.20     11.26 o 
   3   6  15        1.32       -5.72     11.30 o 
 -16   0  16      330.29      350.87     27.38 o 
 -14   0  16       33.15       21.81      7.89 o 
 -12   0  16       44.81       48.51     14.56 o 
 -10   0  16       32.57       33.94     10.09 o 
  -8   0  16      599.74      627.65     17.88 o 
  -6   0  16      153.72      155.56      8.02 o 
  -4   0  16     2123.71     2148.89     41.41 o 
  -2   0  16      309.81      260.23     13.83 o 
   0   0  16       67.37       59.68      8.18 o 
   2   0  16       72.38       51.94     12.25 o 
   4   0  16      292.21      282.20     55.77 o 
   6   0  16      926.58      951.50     90.94 o 
   8   0  16      380.85      393.87     23.82 o 
  10   0  16        8.62        3.19     11.38 o 
  12   0  16       12.80        4.72     14.04 o 
 -17   1  16        8.47       17.33      8.83 o 
 -16   1  16       89.62      109.10     24.00 o 
 -15   1  16        0.01        4.62      8.65 o 
 -14   1  16      364.88      423.17     16.76 o 
 -13   1  16       51.89       51.36      6.49 o 
 -12   1  16        2.77       -4.09      4.09 o 
 -11   1  16      601.78      592.07     15.25 o 
 -10   1  16      108.30      100.05     12.39 o 
  -9   1  16      117.59      109.90      5.99 o 
  -8   1  16      662.70      665.37     18.60 o 
  -7   1  16        5.46        6.72      2.99 o 
  -6   1  16      114.59      106.71      6.19 o 
  -5   1  16       49.07       49.45      3.96 o 
  -4   1  16       18.51       18.65      2.98 o 
  -3   1  16      274.40      304.63      7.92 o 
  -2   1  16      561.61      559.32     11.11 o 
  -1   1  16        0.11        0.99      1.93 o 
   0   1  16       79.34       93.86      6.42 o 
   1   1  16      218.29      230.48     10.17 o 
   2   1  16      313.37      324.37     10.10 o 
   3   1  16       14.50        7.63      4.63 o 
   4   1  16      197.47      198.80     10.07 o 
   5   1  16      124.67      115.87     11.70 o 
   6   1  16      878.12      894.85     32.22 o 
   7   1  16        7.76        7.17      6.13 o 
   8   1  16     2294.17     2332.04     51.50 o 
   9   1  16       17.26       15.73      7.66 o 
  10   1  16       10.11        0.88      7.75 o 
  11   1  16        3.72       10.88      8.37 o 
  12   1  16       50.90       57.62     11.18 o 
  13   1  16        5.53        9.93     10.28 o 
 -16   2  16       51.94       58.60     15.69 o 
 -15   2  16        5.59       10.10      9.60 o 
 -14   2  16      209.82      218.43     17.13 o 
 -13   2  16        4.58        6.47      9.57 o 
 -12   2  16      140.26      136.09      9.25 o 
 -11   2  16      231.95      217.58     11.63 o 
 -10   2  16      292.91      294.97      9.84 o 
  -9   2  16      121.22      103.39      6.25 o 
  -8   2  16      341.00      327.55     13.67 o 
  -7   2  16        6.74        3.28      3.49 o 
  -6   2  16       25.34       24.13      3.91 o 
  -5   2  16       74.16       86.45      5.17 o 
  -4   2  16        5.90        6.55      3.24 o 
  -3   2  16       42.67       34.05      5.40 o 
  -2   2  16       33.29       29.34      3.59 o 
  -1   2  16       28.37       31.07      5.16 o 
   0   2  16       88.47       93.53      7.28 o 
   1   2  16      219.11      213.24      8.44 o 
   2   2  16       76.86       74.05      7.08 o 
   3   2  16       39.52       28.10      7.19 o 
   4   2  16        6.33        1.66      6.93 o 
   5   2  16      261.68      236.50     12.65 o 
   6   2  16        4.00       -0.10     10.11 o 
   7   2  16       49.32       58.61      9.06 o 
   8   2  16       52.78       60.74      9.73 o 
   9   2  16      180.54      187.22     20.18 o 
  10   2  16       24.84       22.69      9.41 o 
  11   2  16       13.77       27.97     23.88 o 
  12   2  16        0.01       14.57     14.15 o 
  13   2  16       12.94      -51.95     53.00 o 
 -15   3  16       93.99      103.02     13.80 o 
 -14   3  16       10.70       15.45      6.68 o 
 -13   3  16       63.96       75.40     12.10 o 
 -12   3  16       58.66       46.31      7.50 o 
 -11   3  16      361.45      360.37     22.46 o 
 -10   3  16      172.57      160.39      9.45 o 
  -9   3  16       82.51       89.53      8.79 o 
  -8   3  16      275.99      290.25     12.83 o 
  -7   3  16        0.79        2.03      4.21 o 
  -6   3  16      135.13      131.82      8.20 o 
  -5   3  16       59.31       62.79      5.57 o 
  -4   3  16      113.14      124.62      6.73 o 
  -3   3  16      247.76      239.33      8.78 o 
  -2   3  16      467.43      450.54     11.21 o 
  -1   3  16     1168.98     1190.54     20.43 o 
   0   3  16        0.97        5.38      4.29 o 
   1   3  16        5.91        2.84      4.33 o 
   2   3  16      109.49       85.50      7.09 o 
   3   3  16      184.48      205.56     18.77 o 
   4   3  16       62.10       69.93     10.56 o 
   5   3  16       49.04       39.25      8.02 o 
   6   3  16       19.73        7.55      7.69 o 
   7   3  16      160.92      169.35     18.36 o 
   8   3  16       40.76       26.46      8.58 o 
   9   3  16      183.12      202.23     26.53 o 
  10   3  16       14.44        2.83     17.46 o 
  11   3  16      244.34      267.58     60.50 o 
  12   3  16       46.22      -13.56     53.73 o 
 -14   4  16       59.60       65.66     31.98 o 
 -13   4  16       13.74       18.50      7.22 o 
 -12   4  16       79.01       92.96     10.08 o 
 -11   4  16       13.64       20.13      7.09 o 
 -10   4  16       71.85       68.85      8.38 o 
  -9   4  16        7.66        8.72      6.41 o 
  -8   4  16       26.27       24.35      6.86 o 
  -7   4  16       36.82       20.04     10.05 o 
  -6   4  16      302.52      330.29     22.50 o 
  -5   4  16        1.63       -0.37      5.85 o 
  -4   4  16      190.82      217.88     11.62 o 
  -3   4  16      453.49      458.86     22.22 o 
  -2   4  16     1239.71     1267.82     23.94 o 
  -1   4  16      126.32      118.76      7.82 o 
   0   4  16     1484.58     1457.64     30.67 o 
   1   4  16      414.79      410.97     13.04 o 
   2   4  16       82.30       87.67      7.87 o 
   3   4  16       34.45       32.31      7.93 o 
   4   4  16      376.25      425.26     23.28 o 
   5   4  16       86.44       65.12      9.50 o 
   6   4  16       80.00       64.52     12.06 o 
   7   4  16        0.47       -6.39     12.20 o 
   8   4  16       94.04       78.44     27.52 o 
   9   4  16       10.51       11.78     12.59 o 
 -11   5  16      483.56      510.88     59.64 o 
 -10   5  16       71.46       83.96     11.78 o 
  -9   5  16       46.96       46.28     13.59 o 
  -8   5  16       63.64       50.37     14.32 o 
  -7   5  16      133.73      137.77     10.98 o 
  -6   5  16       34.38       27.26      7.83 o 
  -5   5  16       43.75       66.07      9.06 o 
  -4   5  16       25.07       13.20      9.88 o 
  -3   5  16      188.94      176.66     12.41 o 
  -2   5  16       43.89       40.08      8.80 o 
  -1   5  16       15.08        7.31      8.32 o 
   0   5  16       33.03       28.99      8.57 o 
   1   5  16        5.93        5.71      8.06 o 
   2   5  16       38.25       28.25      8.49 o 
   3   5  16       11.18        6.40     10.77 o 
   4   5  16       93.45      100.48     13.52 o 
   5   5  16       78.19       82.71     24.84 o 
   6   5  16        0.18       -9.83      9.83 o 
   7   5  16       81.30       15.54     26.61 o 
  -6   6  16       12.72       17.52     18.05 o 
  -5   6  16       51.21       66.48     11.35 o 
  -4   6  16       10.81       -0.53     10.79 o 
  -3   6  16       78.85       79.05     14.03 o 
  -2   6  16        0.97        7.43      9.30 o 
  -1   6  16      208.58      265.19     16.31 o 
   0   6  16        6.38       11.13     10.00 o 
   1   6  16      156.84      136.97     28.36 o 
   2   6  16      106.46      102.65     36.47 o 
 -17   0  17        0.86       -1.64      7.85 o 
 -15   0  17       29.54       36.14      8.99 o 
 -13   0  17        0.05       -3.16      6.04 o 
 -11   0  17      248.21      260.69     15.55 o 
  -9   0  17        2.11        9.72      4.53 o 
  -7   0  17       62.14       65.53      8.53 o 
  -5   0  17       26.00       34.26      5.10 o 
  -3   0  17     1666.60     1642.20     42.61 o 
  -1   0  17       47.52       48.99      9.97 o 
   1   0  17     1126.74     1135.09     39.39 o 
   3   0  17      591.26      642.32     22.00 o 
   5   0  17        1.03       -2.81     15.72 o 
   7   0  17       25.41        5.38     19.30 o 
   9   0  17        0.67      -10.10     10.10 o 
  11   0  17        8.16       19.72     13.42 o 
 -17   1  17        5.02        2.51     24.10 o 
 -16   1  17        2.00       -6.89      9.02 o 
 -15   1  17       59.36       65.36      8.64 o 
 -14   1  17       35.05       47.71      7.62 o 
 -13   1  17      143.78      148.59      9.06 o 
 -12   1  17        1.08       -4.66      4.66 o 
 -11   1  17      430.68      452.48     18.73 o 
 -10   1  17        0.01       -5.01      6.00 o 
  -9   1  17      191.74      202.02      8.07 o 
  -8   1  17        2.99       -1.41      3.06 o 
  -7   1  17      161.16      179.43     11.44 o 
  -6   1  17        0.95        0.95      2.87 o 
  -5   1  17     1087.16     1096.78     22.25 o 
  -4   1  17      444.53      449.25     10.84 o 
  -3   1  17      603.51      611.90     12.50 o 
  -2   1  17       13.34       14.90      4.68 o 
  -1   1  17        0.09       -2.38      4.04 o 
   0   1  17        0.45       -2.14      4.73 o 
   1   1  17      114.74      115.51      9.94 o 
   2   1  17        7.00        8.40      5.06 o 
   3   1  17        4.63        2.51      5.38 o 
   4   1  17       22.38       29.61     10.44 o 
   5   1  17      288.20      292.22     13.16 o 
   6   1  17      134.52      136.05     23.60 o 
   7   1  17       22.87        9.62      8.61 o 
   8   1  17       53.47       47.24      9.07 o 
   9   1  17      125.73      118.20     21.95 o 
  10   1  17        3.71        6.40     12.49 o 
  11   1  17      135.79      161.28     20.86 o 
  12   1  17        1.42        9.52     13.56 o 
  13   1  17      266.13      304.35     29.69 o 
 -16   2  17        0.08       -3.14     17.18 o 
 -15   2  17       54.45       55.96     11.24 o 
 -14   2  17        0.23       -0.14      5.82 o 
 -13   2  17      206.54      206.36     13.96 o 
 -12   2  17      207.12      200.75     15.26 o 
 -11   2  17       11.29        8.97      4.79 o 
 -10   2  17       10.06       11.22      4.34 o 
  -9   2  17       59.29       56.67      5.50 o 
  -8   2  17      179.43      180.96     12.04 o 
  -7   2  17       11.95        8.23      3.60 o 
  -6   2  17       11.61       10.09      3.52 o 
  -5   2  17       99.51       89.72      5.26 o 
  -4   2  17       29.82       35.71      4.13 o 
  -3   2  17      229.19      228.74      8.47 o 
  -2   2  17      377.46      347.14     11.73 o 
  -1   2  17      224.88      204.36      9.53 o 
   0   2  17      139.33      142.97      8.38 o 
   1   2  17      316.75      353.70     12.16 o 
   2   2  17       78.94       92.00      8.20 o 
   3   2  17      156.53      165.54     17.43 o 
   4   2  17       15.50       14.72      9.53 o 
   5   2  17      468.57      465.44     22.56 o 
   6   2  17       84.31       94.82     17.28 o 
   7   2  17      189.25      207.81     13.65 o 
   8   2  17        3.16       11.06      8.30 o 
   9   2  17      124.95      143.87     14.12 o 
  10   2  17       11.27       23.18      9.00 o 
  11   2  17        0.33        3.40      8.65 o 
  12   2  17        7.37       21.13     14.78 o 
 -15   3  17       13.62       -1.55     18.06 o 
 -14   3  17      166.44      172.54     11.48 o 
 -13   3  17       46.51       51.12     10.14 o 
 -12   3  17       21.44       15.69      5.53 o 
 -11   3  17      684.74      670.20     22.13 o 
 -10   3  17      219.30      241.24     14.85 o 
  -9   3  17      284.16      292.42     15.55 o 
  -8   3  17      124.91      137.07     11.47 o 
  -7   3  17      111.59      111.73     12.13 o 
  -6   3  17      176.48      197.12     10.33 o 
  -5   3  17      291.11      299.67     18.51 o 
  -4   3  17       44.25       35.06      5.07 o 
  -3   3  17       22.75       20.75      4.59 o 
  -2   3  17      447.62      442.07     14.69 o 
  -1   3  17        0.81       -1.23      5.52 o 
   0   3  17        0.07        0.60      4.29 o 
   1   3  17       36.43       33.29      7.39 o 
   2   3  17       17.28       17.80      6.64 o 
   3   3  17       36.64       34.00      8.78 o 
   4   3  17       60.37       77.47     12.45 o 
   5   3  17      174.09      171.14     15.11 o 
   6   3  17        1.74       -0.92      8.44 o 
   7   3  17        8.27        6.23      7.13 o 
   8   3  17      103.95       92.69     19.09 o 
   9   3  17       38.55       50.56     11.23 o 
  10   3  17        7.50        2.40     10.97 o 
  11   3  17      174.73      219.15     72.52 o 
 -13   4  17      277.90      302.26     24.83 o 
 -12   4  17       32.35       34.20      7.59 o 
 -11   4  17       67.13       70.23      9.74 o 
 -10   4  17       24.38       30.25      7.34 o 
  -9   4  17       17.03       16.43      6.58 o 
  -8   4  17      124.45      118.45      9.34 o 
  -7   4  17       16.76       16.12      9.61 o 
  -6   4  17       29.35       30.41      7.38 o 
  -5   4  17        5.46       -5.23      6.20 o 
  -4   4  17      116.53      107.50     12.50 o 
  -3   4  17       16.07        2.89      5.56 o 
  -2   4  17      223.60      232.55      9.96 o 
  -1   4  17       12.25       10.14      5.51 o 
   0   4  17        3.26        1.85      5.38 o 
   1   4  17      164.24      188.74     12.37 o 
   2   4  17       25.93       17.89      7.67 o 
   3   4  17      123.11      151.11     19.57 o 
   4   4  17      121.95      150.07     14.12 o 
   5   4  17      216.43      204.71     16.49 o 
   6   4  17       45.45       38.11     12.03 o 
   7   4  17        0.82       15.48     16.77 o 
   8   4  17        7.23       10.35     12.33 o 
 -10   5  17        3.30       -4.65      7.66 o 
  -9   5  17       11.65       32.87      9.87 o 
  -8   5  17      227.56      283.23     19.31 o 
  -7   5  17       51.65       23.94     10.48 o 
  -6   5  17      159.00      160.56     17.30 o 
  -5   5  17        8.46       22.28      8.06 o 
  -4   5  17       23.33       33.11      8.12 o 
  -3   5  17        0.21       -7.62      7.72 o 
  -2   5  17       93.06      112.39     10.49 o 
  -1   5  17        0.09       -3.20      8.14 o 
   0   5  17        9.22        2.27      8.37 o 
   1   5  17        2.70       -6.76      9.98 o 
   2   5  17        0.18      -12.61     12.61 o 
   3   5  17        2.74      -10.39     10.39 o 
   4   5  17       44.89       36.00     11.85 o 
   5   5  17       37.63       27.80     17.92 o 
   6   5  17       84.29       63.56     15.67 o 
  -3   6  17       37.19       28.45     13.84 o 
  -2   6  17       72.91       95.54     43.56 o 
 -16   0  18       22.42       19.75      8.36 o 
 -14   0  18        5.74        9.96     10.30 o 
 -12   0  18      460.85      436.20     17.94 o 
 -10   0  18      570.48      553.66     29.48 o 
  -8   0  18        1.21       -1.38      9.19 o 
  -6   0  18        2.86        2.82      4.75 o 
  -4   0  18       57.90       79.88     16.54 o 
  -2   0  18     1667.37     1680.40     44.57 o 
   0   0  18       13.71       12.54      7.16 o 
   2   0  18      139.65      146.01     11.68 o 
   4   0  18      434.77      461.34     19.25 o 
   6   0  18      121.69      138.03     15.90 o 
   8   0  18      134.96      105.30     40.88 o 
  10   0  18      153.96      155.04     20.62 o 
  12   0  18        2.39        0.88     13.65 o 
 -16   1  18        4.67        3.62      7.65 o 
 -15   1  18        2.98        1.21      6.17 o 
 -14   1  18       82.77      101.52     14.73 o 
 -13   1  18       28.51       24.56      8.93 o 
 -12   1  18      122.09      150.47     14.26 o 
 -11   1  18      283.52      269.54     12.98 o 
 -10   1  18       76.52       87.72      7.38 o 
  -9   1  18      275.49      291.07      9.14 o 
  -8   1  18       90.17       94.99      7.74 o 
  -7   1  18       49.87       42.26      4.40 o 
  -6   1  18      440.75      447.99     11.24 o 
  -5   1  18      454.78      460.02     12.77 o 
  -4   1  18      192.23      193.50      8.15 o 
  -3   1  18      821.12      789.04     20.39 o 
  -2   1  18      626.80      634.90     18.96 o 
  -1   1  18      270.12      291.07     11.03 o 
   0   1  18      701.60      677.82     18.43 o 
   1   1  18        2.94        0.05      5.20 o 
   2   1  18      361.55      382.27     17.09 o 
   3   1  18       57.85       64.35      8.66 o 
   4   1  18       33.76       15.05      6.42 o 
   5   1  18        7.22       12.71      6.42 o 
   6   1  18        3.11       -6.26      6.32 o 
   7   1  18      550.24      525.73     43.65 o 
   8   1  18       25.31       32.55     15.83 o 
   9   1  18      149.76      184.13     26.81 o 
  10   1  18      105.53      117.47     12.52 o 
  11   1  18        3.18        0.62      8.60 o 
  12   1  18       79.94      113.57     20.45 o 
 -15   2  18       43.10       55.37     12.04 o 
 -14   2  18      365.61      424.21     19.79 o 
 -13   2  18       56.51       66.55      9.28 o 
 -12   2  18      283.65      304.73     12.97 o 
 -11   2  18      299.25      277.34     10.84 o 
 -10   2  18       53.12       61.50      7.06 o 
  -9   2  18        2.31        2.50      4.00 o 
  -8   2  18        0.03        0.58      4.16 o 
  -7   2  18        0.84        0.38      3.67 o 
  -6   2  18       17.81       10.59      5.11 o 
  -5   2  18        1.55       -2.57      3.26 o 
  -4   2  18        1.94        3.89      3.78 o 
  -3   2  18       33.02       24.19      4.21 o 
  -2   2  18      748.50      787.32     18.96 o 
  -1   2  18        2.25        5.48      4.92 o 
   0   2  18      103.42      102.12      7.84 o 
   1   2  18      191.00      197.95     10.07 o 
   2   2  18      443.10      488.44     16.37 o 
   3   2  18       17.19       31.14      7.11 o 
   4   2  18      100.22      111.29     13.53 o 
   5   2  18       44.73       32.29      7.51 o 
   6   2  18      162.47      175.74     15.77 o 
   7   2  18      139.91      135.59     12.12 o 
   8   2  18        9.54       25.06      9.32 o 
   9   2  18        1.90       20.74      8.65 o 
  10   2  18      197.08      201.18     15.50 o 
  11   2  18       15.44       20.48     13.69 o 
 -14   3  18        8.13       20.65      6.42 o 
 -13   3  18       16.69       19.49      5.94 o 
 -12   3  18       29.99       26.36     10.21 o 
 -11   3  18       40.28       27.43      8.04 o 
 -10   3  18      166.83      135.95      9.43 o 
  -9   3  18      143.40      145.50     10.04 o 
  -8   3  18        6.77        8.67      5.53 o 
  -7   3  18      105.98      101.58     12.04 o 
  -6   3  18      111.44      113.63      7.05 o 
  -5   3  18      156.22      146.09      9.52 o 
  -4   3  18      261.94      273.73     14.22 o 
  -3   3  18       34.60       40.60      9.20 o 
  -2   3  18       76.95       95.23      7.42 o 
  -1   3  18       70.08       62.48      7.70 o 
   0   3  18       23.36       27.71      6.68 o 
   1   3  18        0.80       10.73      9.58 o 
   2   3  18       88.22       89.73     10.53 o 
   3   3  18       30.36       12.75      7.63 o 
   4   3  18       18.42       15.40      8.23 o 
   5   3  18      182.71      180.67     13.01 o 
   6   3  18       45.04       34.49      8.42 o 
   7   3  18        3.70        6.44      8.13 o 
   8   3  18       46.75       56.91     10.56 o 
   9   3  18       11.37       -0.83      9.14 o 
  10   3  18      148.33       88.14     59.19 o 
 -12   4  18       50.04       54.30      9.08 o 
 -11   4  18      100.29       81.85      9.01 o 
 -10   4  18        0.02        4.70      7.64 o 
  -9   4  18       23.40        9.17      6.23 o 
  -8   4  18      102.94       96.65     14.12 o 
  -7   4  18       33.81       23.19      8.18 o 
  -6   4  18       15.12       11.32      9.34 o 
  -5   4  18       27.34       23.47      7.52 o 
  -4   4  18      106.66       93.32      9.27 o 
  -3   4  18       13.50       10.65      6.98 o 
  -2   4  18       11.91       14.62      5.99 o 
  -1   4  18       61.49       48.45      8.63 o 
   0   4  18       20.11       15.50      7.47 o 
   1   4  18       83.70       82.71      9.52 o 
   2   4  18       17.96       15.01      7.51 o 
   3   4  18      323.12      330.52     15.56 o 
   4   4  18      316.33      314.72     15.60 o 
   5   4  18       63.80       73.22     15.58 o 
   6   4  18      457.67      485.86     39.89 o 
   7   4  18      181.04      174.95     51.42 o 
   8   4  18       92.62      127.55     50.99 o 
  -9   5  18       94.06       90.56     17.04 o 
  -8   5  18       21.02       28.67      8.59 o 
  -7   5  18      247.11      231.72     17.81 o 
  -6   5  18      226.39      242.15     16.46 o 
  -5   5  18      383.11      445.07     20.18 o 
  -4   5  18       13.35       12.92      7.37 o 
  -3   5  18        6.60        9.84      8.56 o 
  -2   5  18        5.17       12.08     10.36 o 
  -1   5  18      293.94      244.43     18.26 o 
   0   5  18        0.92        8.02     10.41 o 
   1   5  18        4.35       -7.60     12.62 o 
   2   5  18       29.35       48.40     16.07 o 
   3   5  18       29.87       17.41     10.12 o 
   4   5  18       12.58       10.44     11.71 o 
   5   5  18        9.44      -12.61     12.61 o 
 -15   0  19       91.89       76.24     12.04 o 
 -13   0  19      254.11      280.92     15.55 o 
 -11   0  19       19.90       15.28      6.77 o 
  -9   0  19     1099.02     1090.24     38.11 o 
  -7   0  19       11.17        8.87      4.46 o 
  -5   0  19       10.48       11.18      8.05 o 
  -3   0  19      108.27      119.53     12.06 o 
  -1   0  19       14.89       17.31      8.03 o 
   1   0  19      133.62      119.06     11.78 o 
   3   0  19      653.07      697.19     38.67 o 
   5   0  19       18.43       27.02      9.15 o 
   7   0  19      711.02      775.80     34.37 o 
   9   0  19      157.58      168.60     21.41 o 
  11   0  19        1.82        9.18     13.90 o 
 -16   1  19        2.50        6.55      8.48 o 
 -15   1  19      138.56      150.28     16.41 o 
 -14   1  19       33.92       37.27      8.31 o 
 -13   1  19        8.71       11.85      6.57 o 
 -12   1  19       57.24       51.89      6.56 o 
 -11   1  19       80.54       61.52      6.51 o 
 -10   1  19      130.18      130.51      7.66 o 
  -9   1  19      152.39      160.66     16.37 o 
  -8   1  19       55.65       55.61      5.10 o 
  -7   1  19      395.87      418.82     14.07 o 
  -6   1  19        0.03       -3.13      3.13 o 
  -5   1  19       92.64       90.80      7.65 o 
  -4   1  19        0.11        2.93      5.32 o 
  -3   1  19        2.04        8.20      4.96 o 
  -2   1  19       99.19      109.70      8.03 o 
  -1   1  19      208.75      198.98      9.96 o 
   0   1  19      146.58      159.35      8.99 o 
   1   1  19       31.17       30.54      6.23 o 
   2   1  19       81.53       84.00      7.86 o 
   3   1  19       87.69      122.11     11.01 o 
   4   1  19        5.60        8.72      8.74 o 
   5   1  19       19.42        5.24      6.42 o 
   6   1  19       97.40       96.10     10.56 o 
   7   1  19       45.37       43.00     11.94 o 
   8   1  19      170.95      166.85     13.13 o 
   9   1  19       53.53       38.25     16.58 o 
  10   1  19       78.90       72.74     11.16 o 
  11   1  19        8.95       -5.82     12.57 o 
 -15   2  19      171.25      236.36     31.73 o 
 -14   2  19       59.39       54.49      8.10 o 
 -13   2  19       93.08       87.45     12.51 o 
 -12   2  19      192.35      210.19     12.37 o 
 -11   2  19        3.16       -1.40      5.08 o 
 -10   2  19       43.02       43.36      5.78 o 
  -9   2  19      216.55      194.15     12.43 o 
  -8   2  19       61.71       50.08      8.09 o 
  -7   2  19      328.55      327.83     10.23 o 
  -6   2  19      117.77      112.07      6.35 o 
  -5   2  19      102.79       89.65      6.17 o 
  -4   2  19       89.82       80.73      7.62 o 
  -3   2  19       13.66       21.37      7.63 o 
  -2   2  19      326.86      324.13     12.51 o 
  -1   2  19        0.69        3.20      5.17 o 
   0   2  19       26.67       17.83      5.97 o 
   1   2  19      394.16      383.37     14.80 o 
   2   2  19        0.08       -2.05      6.92 o 
   3   2  19      397.68      368.47     15.97 o 
   4   2  19      139.73      135.38     18.47 o 
   5   2  19      211.04      223.49     29.03 o 
   6   2  19      153.07      158.51     12.77 o 
   7   2  19      569.22      577.63     37.82 o 
   8   2  19      119.41      136.11     12.95 o 
   9   2  19      131.40      122.75     12.90 o 
  10   2  19        5.42       14.18     12.75 o 
 -14   3  19       21.86       23.32     13.47 o 
 -13   3  19      133.91      171.06     23.93 o 
 -12   3  19        8.02       -6.93      6.93 o 
 -11   3  19        3.35        2.10      5.56 o 
 -10   3  19        3.11       -5.96      5.96 o 
  -9   3  19       89.53       95.08      8.88 o 
  -8   3  19       45.61       31.94      6.57 o 
  -7   3  19       80.40       87.81      8.08 o 
  -6   3  19       13.71       21.06      5.25 o 
  -5   3  19      432.69      445.32     12.81 o 
  -4   3  19       20.74        8.98      6.72 o 
  -3   3  19      564.10      549.56     18.61 o 
  -2   3  19       75.27       68.28      8.01 o 
  -1   3  19      651.64      650.58     19.75 o 
   0   3  19       90.43       91.40      8.82 o 
   1   3  19       49.42       47.30      8.09 o 
   2   3  19       58.14       56.52      8.75 o 
   3   3  19       51.29       58.11     10.83 o 
   4   3  19       28.04       13.74      9.49 o 
   5   3  19        6.19       10.96     10.96 o 
   6   3  19       12.49        7.53     10.29 o 
   7   3  19        0.00        6.41      7.92 o 
   8   3  19       81.69       75.49     11.01 o 
   9   3  19       10.24       44.58     34.40 o 
 -12   4  19      204.75      229.69     16.26 o 
 -11   4  19       12.82        4.42      6.99 o 
 -10   4  19       62.17       49.19      8.98 o 
  -9   4  19        0.06       -4.24      6.14 o 
  -8   4  19        0.01       -0.60      6.84 o 
  -7   4  19       90.80      102.12      9.99 o 
  -6   4  19        1.21       -0.46      6.06 o 
  -5   4  19      115.16       99.34     13.59 o 
  -4   4  19       90.85      106.45     24.39 o 
  -3   4  19       46.30       60.92     11.89 o 
  -2   4  19      161.95      148.23     10.92 o 
  -1   4  19       31.83       21.16      8.05 o 
   0   4  19       47.12       29.62      8.03 o 
   1   4  19      127.61      125.39     11.36 o 
   2   4  19       32.10       15.20     10.32 o 
   3   4  19        9.65       -0.86      7.69 o 
   4   4  19      128.52      136.49     14.95 o 
   5   4  19      116.08      122.16     17.26 o 
   6   4  19        0.26       18.96     11.15 o 
   7   4  19       77.10      -14.44     36.81 o 
  -8   5  19        0.15        3.94     10.06 o 
  -7   5  19       36.93       41.07     16.58 o 
  -6   5  19       87.10       93.74     13.40 o 
  -5   5  19      109.71      131.51     20.35 o 
  -4   5  19      114.80      113.42     17.31 o 
  -3   5  19      104.29       83.40     19.66 o 
  -2   5  19       23.37       12.25     11.48 o 
  -1   5  19      202.34      223.68     18.89 o 
   0   5  19      383.57      343.60     19.52 o 
   1   5  19      147.11      147.61     29.01 o 
   2   5  19       17.12       29.24     20.67 o 
   3   5  19       11.45       -9.94     33.93 o 
 -14   0  20       31.09        2.91     14.60 o 
 -12   0  20      425.72      408.52     25.51 o 
 -10   0  20      488.58      502.18     19.54 o 
  -8   0  20      620.11      624.43     44.56 o 
  -6   0  20      159.74      137.48     13.89 o 
  -4   0  20      858.42      831.01     28.71 o 
  -2   0  20      166.01      167.28     19.14 o 
   0   0  20      214.15      179.74     14.30 o 
   2   0  20        1.30        8.25      7.61 o 
   4   0  20      551.29      573.73     31.58 o 
   6   0  20      261.75      287.51     22.09 o 
   8   0  20       45.53       36.22     13.65 o 
  10   0  20       76.18      109.59     19.78 o 
 -15   1  20       82.93      102.38     11.12 o 
 -14   1  20       67.08       67.22      8.84 o 
 -13   1  20      139.60      141.08     14.04 o 
 -12   1  20      103.45       92.66      7.75 o 
 -11   1  20        3.33       -3.43      5.98 o 
 -10   1  20       61.66       66.63      6.87 o 
  -9   1  20        1.99       -2.34      4.37 o 
  -8   1  20        4.13        2.66      6.60 o 
  -7   1  20       24.03       17.44      6.48 o 
  -6   1  20      105.53      108.71      8.60 o 
  -5   1  20       33.25       23.62      6.43 o 
  -4   1  20      121.17      128.22     11.25 o 
  -3   1  20       69.05       80.39      7.82 o 
  -2   1  20        3.82        5.40      5.65 o 
  -1   1  20      185.52      178.01     10.72 o 
   0   1  20      356.50      367.84     18.48 o 
   1   1  20       94.48      109.48     12.14 o 
   2   1  20      142.88      148.50     12.95 o 
   3   1  20       97.35      113.25      9.42 o 
   4   1  20      153.72      188.72     20.52 o 
   5   1  20       20.41       37.76     17.24 o 
   6   1  20      161.99      175.86     15.22 o 
   7   1  20       44.13       44.63     10.27 o 
   8   1  20      210.68      218.85     23.43 o 
   9   1  20        0.25       -2.45      8.26 o 
  10   1  20      111.80       82.47     18.17 o 
 -14   2  20        0.69        1.43      8.21 o 
 -13   2  20       86.65       88.30     11.20 o 
 -12   2  20       12.93        6.17      5.99 o 
 -11   2  20        0.05       -4.21      5.75 o 
 -10   2  20       43.04       48.70      7.11 o 
  -9   2  20       14.24       17.41      6.68 o 
  -8   2  20      229.63      243.98     11.88 o 
  -7   2  20       45.23       43.93      8.56 o 
  -6   2  20       74.30       83.45      9.41 o 
  -5   2  20      103.13       86.52      8.52 o 
  -4   2  20       88.88       90.29      8.50 o 
  -3   2  20        5.57       -3.05      5.47 o 
  -2   2  20      163.78      161.42     11.88 o 
  -1   2  20        8.04       10.86      6.15 o 
   0   2  20       85.06       80.63      8.19 o 
   1   2  20        4.42       -6.02      6.02 o 
   2   2  20      181.61      181.23     11.93 o 
   3   2  20       37.12       43.91      8.16 o 
   4   2  20      177.09      159.82     11.74 o 
   5   2  20       16.01       10.94      7.47 o 
   6   2  20      146.16      167.98     13.27 o 
   7   2  20      227.38      266.04     31.90 o 
   8   2  20      206.18      192.11     14.99 o 
   9   2  20      225.15      211.73     22.09 o 
  10   2  20       48.18       77.83     45.41 o 
 -13   3  20        7.92       -1.00      6.71 o 
 -12   3  20       24.75       19.12      6.65 o 
 -11   3  20      193.60      207.57     17.59 o 
 -10   3  20       47.25       44.68     10.99 o 
  -9   3  20        1.68        2.27      5.71 o 
  -8   3  20       66.87       59.65     10.00 o 
  -7   3  20       32.83       31.09     10.28 o 
  -6   3  20       65.68       46.46      8.89 o 
  -5   3  20       19.81       15.69     10.45 o 
  -4   3  20      131.88      126.85     10.34 o 
  -3   3  20      145.50      148.59     11.08 o 
  -2   3  20       70.37       82.43      9.00 o 
  -1   3  20      168.05      164.29     11.01 o 
   0   3  20      186.58      205.68     11.88 o 
   1   3  20        0.65       -8.99      9.10 o 
   2   3  20       78.29       88.36     13.33 o 
   3   3  20       13.23       12.66      7.66 o 
   4   3  20       82.39      116.62     14.99 o 
   5   3  20        0.43        3.06     10.88 o 
   6   3  20        8.15        3.69      8.70 o 
   7   3  20      109.04      151.87     22.00 o 
   8   3  20        0.46       12.93     12.69 o 
 -11   4  20       76.39       48.42      9.85 o 
 -10   4  20      366.98      455.84     59.85 o 
  -9   4  20       99.45       82.25     13.29 o 
  -8   4  20       94.23       66.47     13.23 o 
  -7   4  20       12.68       24.58     15.36 o 
  -6   4  20      141.29      119.50     20.25 o 
  -5   4  20        4.11        3.50     10.26 o 
  -4   4  20       23.92       16.35     10.37 o 
  -3   4  20      131.75      129.67     14.92 o 
  -2   4  20      199.51      160.98     17.10 o 
  -1   4  20       10.91       -1.50      7.47 o 
   0   4  20      176.91      160.87     17.24 o 
   1   4  20        0.84        0.89      7.48 o 
   2   4  20        4.05       14.92      7.41 o 
   3   4  20        4.30       -0.27      7.37 o 
   4   4  20       10.82       -9.10      9.10 o 
   5   4  20        4.03        2.12     18.69 o 
   6   4  20        6.84       19.63     37.83 o 
  -6   5  20        1.94       24.87     47.91 o 
  -5   5  20      135.23      204.73     23.34 o 
  -4   5  20       38.29       21.58     14.70 o 
  -3   5  20      151.93      158.97     19.67 o 
  -2   5  20      164.48      191.95     19.82 o 
  -1   5  20      254.47      252.23     36.08 o 
   0   5  20      258.96      277.03     28.76 o 
   1   5  20       10.78       -6.67     38.39 o 
 -15   0  21       99.70       59.21     22.97 o 
 -13   0  21      266.39      272.64     38.11 o 
 -11   0  21       85.91       91.65     17.43 o 
  -9   0  21        1.86        3.91     11.27 o 
  -7   0  21      375.68      348.18     17.94 o 
  -5   0  21      579.70      521.99     25.24 o 
  -3   0  21     1291.92     1317.70     51.02 o 
  -1   0  21       23.34       21.41      8.53 o 
   1   0  21       72.55       88.13     19.19 o 
   3   0  21       28.87       17.65     10.30 o 
   5   0  21       22.53       -7.99     21.70 o 
   7   0  21      202.78      197.87     22.26 o 
   9   0  21       78.50       89.50     18.00 o 
 -14   1  21        4.49        9.03      6.77 o 
 -13   1  21       87.05       85.35     11.86 o 
 -12   1  21      100.13       91.53     13.55 o 
 -11   1  21       30.37       38.38      9.08 o 
 -10   1  21        0.01       -7.66      7.66 o 
  -9   1  21       84.30       88.87     12.84 o 
  -8   1  21        4.67       -1.47      7.07 o 
  -7   1  21       12.11       15.17      6.84 o 
  -6   1  21       19.42       15.56      6.49 o 
  -5   1  21       11.37       11.30      6.25 o 
  -4   1  21      178.65      156.21     10.83 o 
  -3   1  21      886.24      869.37     22.43 o 
  -2   1  21        4.94        2.03      6.42 o 
  -1   1  21      600.74      622.45     22.72 o 
   0   1  21       86.57       85.95      8.75 o 
   1   1  21       34.84       28.56      7.06 o 
   2   1  21        7.09       11.28      7.79 o 
   3   1  21       65.25       66.55      8.77 o 
   4   1  21       88.66       84.85     17.41 o 
   5   1  21       87.52       91.57     10.04 o 
   6   1  21      122.09      103.88     11.69 o 
   7   1  21       56.31       43.67      9.50 o 
   8   1  21       46.97       52.95     10.15 o 
   9   1  21       96.02      110.18     19.52 o 
 -14   2  21        0.02       -5.18      7.14 o 
 -13   2  21        2.79        3.43      6.91 o 
 -12   2  21      118.51      107.17     13.98 o 
 -11   2  21      507.79      494.28     45.67 o 
 -10   2  21       72.27       82.40     10.41 o 
  -9   2  21       27.25       32.92      8.58 o 
  -8   2  21      135.92      107.04     10.32 o 
  -7   2  21       91.61       87.83     10.64 o 
  -6   2  21      160.79      159.28     11.15 o 
  -5   2  21       87.40       86.20     13.56 o 
  -4   2  21      132.35      123.17     12.31 o 
  -3   2  21      217.88      206.77     12.68 o 
  -2   2  21      139.08      113.78      9.27 o 
  -1   2  21      158.19      176.09     14.61 o 
   0   2  21        2.06        5.94      6.64 o 
   1   2  21      150.88      134.00     11.02 o 
   2   2  21        9.75       14.95      7.44 o 
   3   2  21        8.68       -2.09      8.03 o 
   4   2  21       41.66       40.68      7.86 o 
   5   2  21       54.06       70.52      9.46 o 
   6   2  21      144.22      129.95     12.54 o 
   7   2  21        2.41        7.48      8.00 o 
   8   2  21       62.86       68.44     14.19 o 
   9   2  21       33.12       65.45     15.93 o 
 -12   3  21      228.18      245.79     27.23 o 
 -11   3  21      355.57      362.39     30.31 o 
 -10   3  21       74.38       51.74     12.93 o 
  -9   3  21        1.11       -9.68      9.68 o 
  -8   3  21        5.31        8.61     10.50 o 
  -7   3  21       43.99       31.32     11.11 o 
  -6   3  21       60.59       54.44      9.44 o 
  -5   3  21        0.18        4.05      7.08 o 
  -4   3  21      139.50      134.26     10.81 o 
  -3   3  21       42.22       42.02      8.37 o 
  -2   3  21       22.38       22.73      7.54 o 
  -1   3  21       48.36       39.99      8.09 o 
   0   3  21      322.12      304.75     14.20 o 
   1   3  21       27.36       19.41      7.91 o 
   2   3  21       68.52       71.61      9.96 o 
   3   3  21      203.18      240.61     14.24 o 
   4   3  21      196.74      222.47     25.25 o 
   5   3  21      367.84      373.18     18.67 o 
   6   3  21       63.50       70.32     19.67 o 
   7   3  21        9.17        9.65     14.62 o 
  -9   4  21      100.10      116.56     36.11 o 
  -8   4  21      287.79      318.01     34.60 o 
  -7   4  21       16.54        8.91     10.74 o 
  -6   4  21      135.21      139.22     16.61 o 
  -5   4  21       36.87       48.88     11.65 o 
  -4   4  21       23.69       21.71     11.22 o 
  -3   4  21      120.24       72.33     13.09 o 
  -2   4  21       30.24       50.21     12.34 o 
  -1   4  21      112.94      132.11     15.32 o 
   0   4  21       76.30       61.14     10.02 o 
   1   4  21       22.12        3.07      9.14 o 
   2   4  21       10.50       15.96      8.48 o 
   3   4  21       20.95       15.82      8.51 o 
   4   4  21        0.09       26.88      8.96 o 
   5   4  21       14.44       10.88     40.82 o 
 -14   0  22       28.03       19.22     15.78 o 
 -12   0  22        1.68        5.78     12.10 o 
 -10   0  22       40.82       55.35     16.78 o 
  -8   0  22      272.84      268.76     18.76 o 
  -6   0  22      572.65      562.55     63.41 o 
  -4   0  22       19.68       24.98     10.60 o 
  -2   0  22     1039.84     1069.09     63.79 o 
   0   0  22       24.53       27.19     10.49 o 
   2   0  22       74.01       67.32     13.07 o 
   4   0  22       42.66       41.05     12.15 o 
   6   0  22       67.41       42.21     13.70 o 
   8   0  22       21.07       10.28     11.95 o 
 -14   1  22      270.19      329.58     55.23 o 
 -13   1  22       66.04       66.88     11.43 o 
 -12   1  22      112.28       92.11     12.47 o 
 -11   1  22      127.39      135.13     11.76 o 
 -10   1  22       43.50       38.34      9.66 o 
  -9   1  22       65.45       62.47      9.06 o 
  -8   1  22       35.59       32.77      7.93 o 
  -7   1  22        3.58       -0.34      6.68 o 
  -6   1  22       24.30       12.66      7.11 o 
  -5   1  22        9.20        0.19      6.77 o 
  -4   1  22      253.42      261.63     22.16 o 
  -3   1  22       75.32       64.22     10.12 o 
  -2   1  22        1.09        6.53      6.89 o 
  -1   1  22        1.21        7.46      6.68 o 
   0   1  22       55.60       58.70      8.25 o 
   1   1  22        4.19        3.33      6.98 o 
   2   1  22      191.93      183.71     17.85 o 
   3   1  22        6.90        5.71      6.49 o 
   4   1  22       64.48       66.08     10.10 o 
   5   1  22       81.73       84.89     11.02 o 
   6   1  22       64.57       62.47     10.42 o 
   7   1  22       32.08       32.82     11.28 o 
   8   1  22      106.80      100.86     17.15 o 
 -12   2  22       13.84       -6.56     11.52 o 
 -11   2  22      200.78      203.16     22.28 o 
 -10   2  22        9.70       -4.93     10.27 o 
  -9   2  22        4.91       -6.20      7.77 o 
  -8   2  22       91.58       82.90     11.85 o 
  -7   2  22       33.21       33.97      8.08 o 
  -6   2  22       70.74       62.99      8.91 o 
  -5   2  22       23.96       20.66      7.49 o 
  -4   2  22      117.94       96.42     13.26 o 
  -3   2  22       21.41       10.36      6.85 o 
  -2   2  22      152.65      164.33     11.36 o 
  -1   2  22        1.17        4.33      6.57 o 
   0   2  22       56.66       46.44     13.31 o 
   1   2  22       27.18       23.20      7.65 o 
   2   2  22       50.83       45.57      8.00 o 
   3   2  22        7.83        4.28     12.15 o 
   4   2  22        8.06       16.96     11.41 o 
   5   2  22       16.96       10.59      7.79 o 
   6   2  22        6.49        5.97      7.64 o 
   7   2  22      117.46       95.78     16.21 o 
   8   2  22       94.37       84.61     17.58 o 
 -11   3  22        1.66      -10.17     18.56 o 
 -10   3  22        9.15        1.43     13.40 o 
  -9   3  22        0.14       18.43     11.23 o 
  -8   3  22       10.94        5.38     10.45 o 
  -7   3  22       35.34       19.77     11.00 o 
  -6   3  22        6.05       18.58     10.11 o 
  -5   3  22        7.29        5.95      7.84 o 
  -4   3  22        3.70        5.48      7.37 o 
  -3   3  22       87.45       85.40     10.61 o 
  -2   3  22        3.86       -2.41      7.20 o 
  -1   3  22       91.41       91.55     10.38 o 
   0   3  22      141.63      156.42     11.41 o 
   1   3  22      177.36      194.94     14.20 o 
   2   3  22      171.81      208.85     14.47 o 
   3   3  22       84.37       86.79     13.67 o 
   4   3  22       18.57       14.80      7.47 o 
   5   3  22      132.59      125.59     18.00 o 
   6   3  22      172.34      190.66     30.25 o 
  -7   4  22       69.08       56.54     23.90 o 
  -6   4  22      152.83      164.23     19.24 o 
  -5   4  22       63.04       63.48     14.10 o 
  -4   4  22      301.35      256.75     19.40 o 
  -3   4  22        4.34        3.16     10.72 o 
  -2   4  22      100.58       92.24     17.06 o 
  -1   4  22        1.43        0.27      7.92 o 
   0   4  22       31.14       33.82      9.06 o 
   1   4  22       34.15       52.08     10.50 o 
   2   4  22        2.83        4.88      8.49 o 
   3   4  22        2.87       11.95     12.54 o 
 -13   0  23        1.51        9.93     15.12 o 
 -11   0  23        2.21        0.07     13.18 o 
  -9   0  23       29.33        8.43      9.86 o 
  -7   0  23      101.88      101.58     17.97 o 
  -5   0  23        0.46        0.52      9.97 o 
  -3   0  23      691.19      679.07     43.70 o 
  -1   0  23        0.11       -8.30     10.47 o 
   1   0  23      192.10      206.26     18.25 o 
   3   0  23       34.34       18.23     19.52 o 
   5   0  23        2.18       -9.44      9.44 o 
 -13   1  23       62.84       77.46     38.87 o 
 -12   1  23        0.78        8.78      9.90 o 
 -11   1  23      133.31      129.27     12.99 o 
 -10   1  23       22.93        7.01      7.98 o 
  -9   1  23      426.11      413.99     16.20 o 
  -8   1  23        0.03       -6.81      6.81 o 
  -7   1  23       74.10       82.88     11.61 o 
  -6   1  23        3.49       11.91      7.27 o 
  -5   1  23        0.06       -6.34      6.34 o 
  -4   1  23        6.45       -0.65      6.92 o 
  -3   1  23       81.84       74.20      9.32 o 
  -2   1  23        8.23        5.69      8.64 o 
  -1   1  23       50.28       50.73     10.99 o 
   0   1  23        3.87       -0.16      6.58 o 
   1   1  23      308.30      314.43     16.32 o 
   2   1  23        5.76        1.84      6.17 o 
   3   1  23      298.75      293.01     15.59 o 
   4   1  23        3.61       12.74      7.79 o 
   5   1  23      301.72      276.63     17.39 o 
   6   1  23      328.46      328.88     33.16 o 
   7   1  23       81.87      149.05     54.41 o 
 -12   2  23      164.58      140.13     30.03 o 
 -11   2  23      207.60      205.89     24.75 o 
 -10   2  23        2.02      -10.20     10.20 o 
  -9   2  23        3.84       -2.77      7.74 o 
  -8   2  23        0.84       -7.47      7.47 o 
  -7   2  23       69.11       60.93     13.41 o 
  -6   2  23       11.71        3.72      7.44 o 
  -5   2  23      450.08      462.79     21.42 o 
  -4   2  23       14.60        8.16      6.95 o 
  -3   2  23      125.32      139.02     10.55 o 
  -2   2  23       38.49       35.62      8.28 o 
  -1   2  23      370.22      406.90     23.26 o 
   0   2  23       47.82       37.16      8.53 o 
   1   2  23      169.89      178.26     12.79 o 
   2   2  23        1.50        9.45      7.53 o 
   3   2  23      137.10      135.79     31.31 o 
   4   2  23       10.01       -6.99      6.99 o 
   5   2  23       48.50       42.01      9.32 o 
   6   2  23       43.38       49.70     13.60 o 
  -9   3  23      118.26      116.38     20.03 o 
  -8   3  23        2.24       -0.60     10.16 o 
  -7   3  23      114.03      110.68     20.45 o 
  -6   3  23       67.70       52.31     12.01 o 
  -5   3  23       90.60       75.48     15.84 o 
  -4   3  23       63.56       69.86      9.55 o 
  -3   3  23       57.21       67.67      9.40 o 
  -2   3  23       13.97        7.66      7.23 o 
  -1   3  23        3.90       -2.77      7.08 o 
   0   3  23        0.08        1.15      6.84 o 
   1   3  23      147.74      145.62     11.69 o 
   2   3  23       14.75       19.10      8.86 o 
   3   3  23        2.90       12.78     10.35 o 
   4   3  23       96.37       89.46     14.17 o 
  -3   4  23      126.33      172.74     22.50 o 
  -2   4  23      260.23      258.91     36.08 o 
  -1   4  23       22.82        6.49     16.16 o 
   0   4  23        6.77       10.95     10.06 o 
 -12   0  24        2.23        8.99     16.23 o 
 -10   0  24       94.54       79.14     16.04 o 
  -8   0  24        0.09       -8.74      8.74 o 
  -6   0  24       44.99       28.15     11.31 o 
  -4   0  24       55.34       66.82     12.80 o 
  -2   0  24      538.74      505.33     48.78 o 
   0   0  24      339.94      393.79     48.71 o 
   2   0  24        6.79        5.49     16.98 o 
   4   0  24      204.08      231.15     24.07 o 
 -12   1  24      210.26      173.84     19.78 o 
 -11   1  24        5.88       -4.02      9.38 o 
 -10   1  24      128.97      118.72     15.34 o 
  -9   1  24        0.14        7.12      7.68 o 
  -8   1  24       44.07       48.98     13.72 o 
  -7   1  24       95.44       90.76     11.73 o 
  -6   1  24      176.57      171.32     11.84 o 
  -5   1  24        7.46        1.91      6.76 o 
  -4   1  24      266.36      252.68     21.64 o 
  -3   1  24       55.84       52.94      8.84 o 
  -2   1  24        0.47       -8.58      9.00 o 
  -1   1  24       42.01       32.96      8.05 o 
   0   1  24        0.00       -7.20      7.20 o 
   1   1  24       53.66       59.58     15.69 o 
   2   1  24       30.84       30.05     13.78 o 
   3   1  24        0.02        3.63      7.64 o 
   4   1  24       25.06       44.44     13.08 o 
   5   1  24        4.34       10.10     12.32 o 
   6   1  24       69.20       63.76     51.30 o 
 -11   2  24       59.33       66.31     25.74 o 
 -10   2  24        4.41      -10.42     12.65 o 
  -9   2  24       18.20        2.70     10.31 o 
  -8   2  24      151.16      143.95     11.61 o 
  -7   2  24        8.29       -5.82      8.58 o 
  -6   2  24       12.26       14.57      8.20 o 
  -5   2  24      142.87      154.02     14.95 o 
  -4   2  24       91.40       82.41      9.58 o 
  -3   2  24       67.61       68.77      9.17 o 
  -2   2  24      244.64      245.60     14.99 o 
  -1   2  24      104.06      109.01     11.03 o 
   0   2  24       58.07       58.63     10.61 o 
   1   2  24        5.01        9.53      8.82 o 
   2   2  24       81.17       90.56     20.98 o 
   3   2  24        3.24        2.79      7.49 o 
   4   2  24      130.01      128.98     19.06 o 
   5   2  24        9.13       24.10     48.71 o 
  -7   3  24       19.62        0.38     14.69 o 
  -6   3  24        3.64       -3.17      9.99 o 
  -5   3  24       22.58       20.56     11.83 o 
  -4   3  24        0.04       -6.06      7.50 o 
  -3   3  24        8.53        7.75      7.42 o 
  -2   3  24        9.80        8.33      8.01 o 
  -1   3  24        0.21        1.24      7.38 o 
   0   3  24       15.33       21.81      9.48 o 
   1   3  24       51.37       54.52     10.49 o 
   2   3  24        1.38        5.81      8.52 o 
   3   3  24        0.15       -3.29     24.12 o 
 -11   0  25        0.04       11.30     15.68 o 
  -9   0  25      154.18      152.89     20.56 o 
  -7   0  25        3.17       -4.39     10.51 o 
  -5   0  25       36.99       49.03     13.26 o 
  -3   0  25       22.03       18.50     11.66 o 
  -1   0  25       35.81       23.28     12.95 o 
   1   0  25      103.46      126.94     17.50 o 
   3   0  25       33.50       36.64     13.81 o 
 -10   1  25        1.80        6.68     12.04 o 
  -9   1  25      228.86      245.43     15.47 o 
  -8   1  25        3.00       -3.02      7.76 o 
  -7   1  25      122.57      136.42     15.18 o 
  -6   1  25        6.64       -4.86      7.35 o 
  -5   1  25      258.10      255.59     14.17 o 
  -4   1  25       34.11       33.75      8.87 o 
  -3   1  25      681.70      624.10     26.06 o 
  -2   1  25      138.66      130.82     11.65 o 
  -1   1  25       69.20       71.32      9.67 o 
   0   1  25       14.17       25.80      8.78 o 
   1   1  25        1.30        5.24     15.11 o 
   2   1  25       31.99       26.74     12.82 o 
   3   1  25        2.23       17.88      8.93 o 
   4   1  25        0.35      -11.36     45.17 o 
  -9   2  25       44.11       -8.07     15.05 o 
  -8   2  25        1.03       -3.83     12.72 o 
  -7   2  25       35.62       24.91     10.48 o 
  -6   2  25        4.99       -9.22      9.22 o 
  -5   2  25      219.59      217.80     13.94 o 
  -4   2  25       35.58       25.52      8.34 o 
  -3   2  25       58.82       37.69     14.04 o 
  -2   2  25       74.45       84.12     12.50 o 
  -1   2  25       72.46       85.49     11.16 o 
   0   2  25      100.90      109.29     11.91 o 
   1   2  25        7.35       19.27     11.89 o 
   2   2  25       10.94       22.31     10.96 o 
   3   2  25      172.03       92.47     50.23 o 
  -5   3  25        4.42       17.15     33.20 o 
  -4   3  25       50.80       59.25     13.57 o 
  -3   3  25        7.16       28.31     16.85 o 
  -2   3  25       24.92       16.94     11.50 o 
  -1   3  25        2.67        3.43     11.41 o 
   0   3  25      131.38      142.02     18.51 o 
  -8   0  26       67.58       73.80     20.34 o 
  -6   0  26       20.88       32.95     12.07 o 
  -4   0  26      427.96      454.14     28.31 o 
  -2   0  26        2.97       -2.05     11.65 o 
   0   0  26       97.01      112.32     21.63 o 
  -9   1  26        0.38      -11.03     11.03 o 
  -8   1  26       21.38       14.93     10.84 o 
  -7   1  26        0.16       -9.85      9.85 o 
  -6   1  26      110.23      112.75     16.65 o 
  -5   1  26       10.15       -3.14      7.77 o 
  -4   1  26       14.53        4.88      7.86 o 
  -3   1  26       28.17       42.60     12.15 o 
  -2   1  26        3.62       -0.40      8.04 o 
  -1   1  26        0.00       11.88      8.49 o 
   0   1  26       96.83       96.53     16.00 o 
   1   1  26        0.09       -4.46     32.52 o 
   2   1  26       76.20      100.09     42.38 o 
   3   1  26        1.50       17.37     48.03 o 
  -7   2  26       39.81       11.61     23.11 o 
  -6   2  26       11.65       19.18     11.89 o 
  -5   2  26       14.67       11.44      9.94 o 
  -4   2  26        3.40       13.06     11.57 o 
  -3   2  26        4.27        2.38     10.08 o 
  -2   2  26       11.12       12.09     10.97 o 
  -1   2  26        0.09       -4.20     12.91 o 
   0   2  26      152.59      170.02     70.20 o 
   1   2  26        5.20       11.00     24.67 o 
  -7   0  27       12.52        9.18     32.52 o 
  -5   0  27        4.03      -18.67     28.99 o 
  -3   0  27      612.49      625.82     63.37 o 
  -1   0  27       42.16       77.92     36.84 o 
  -6   1  27       19.25        8.59     18.26 o 
  -5   1  27        8.88        9.26     17.54 o 
  -4   1  27        0.12       -7.85     17.45 o 
  -3   1  27      153.49       86.56     38.48 o 
  -2   1  27       49.65       30.34     33.48 o 
  -1   1  27      119.37      103.46     41.19 o 
   0   1  27        0.08        5.76     34.16 o 
                                                 
